# Supplementary material for: The potential economic benefits of controlling trypanosomiasis using waterbuck repellent blend in sub-Saharan Africa
Source: PLoS One. 2021 Jul 20;16(7):e0254558. doi: 10.1371/journal.pone.0254558 (PMC8291668; doi:10.1371/journal.pone.0254558)
Supplement: S1 Data — (XLSX) [file pone.0254558.s003.xlsx]

## Sheet: Readme
		Sheet	Descriptions	Remarks
		k_shift	K-shift parameter estimated using equation (1)
		No_Meat_Animals	Number of Meat animals
		Meat_yield	Meat yield (tonnes/animal/year)
		No_Milk_Animals	Number of milk animals (cows and camels)
		Milk_yield	Milk yield (tonnes/animal/year)
		Q_m	Estimated meat and milk produced in tse-tse fly affected areas estimated using equation (4)	Detailed estimate
		Q_m_Summary	Estimated meat and milk produced in tse-tse fly affected areas estimated using equation (4)	Summary
		benefit_of_WRB_detailed	Benefits of the WRB estimated using equations (2) and (3)	Detailed estimate
		Benefit_of_WRB_Summary	Benefits of the WRB estimated using equations (2) and (3)	Summary
		PV_Benefit_of_WRB_Summary	Present value of Benefits the WRB estimated using equations (2) and (3)	Summary
		meat_milk_animals_at_risk_tryp	Number of meat and milk animals at risk of trypanosomiasis
		Costs_of the_WRB	Total cost of obtaining the WRB for farmers
		PV_Costs_of the_WRB	Present value of Total cost of obtaining the WRB for farmers
		NPV_5%	Net present value of the WRB at 5% adoption rate
		NPV_10%	Net present value of the WRB at 10% adoption rate
		NPV_15%	Net present value of the WRB at 15% adoption rate
		NPV_25%	Net present value of the WRB at 25% adoption rate
		NPV_50%	Net present value of the WRB at 50% adoption rate
		BCR_5%	Benefit cost ratio at 5% adoption rate estimated using equation (5)
		BCR_10%	Benefit cost ratio at 10% adoption rate estimated using equation (5)
		BCR_15%	Benefit cost ratio at 15% adoption rate estimated using equation (5)
		BCR_25%	Benefit cost ratio at 25% adoption rate estimated using equation (5)
		BCR_50%	Benefit cost ratio at 50% adoption rate estimated using equation (5)
		NPV_Summary	Net present value of the WRB at 5%, 10%, 15%, 25% and 50% adoption rates	Summary
		BCR_5%	Benefit cost ratio at 5% adoption rate estimated using equation (5)
		BCR_10%	Benefit cost ratio at 10% adoption rate estimated using equation (5)
		BCR_15%	Benefit cost ratio at 15% adoption rate estimated using equation (5)
		BCR_25%	Benefit cost ratio at 25% adoption rate estimated using equation (5)
		BCR_50%	Benefit cost ratio at 50% adoption rate estimated using equation (5)
		BCR_Summary	Benefit cost ratio at 5%, 10%, 15%, 25% and 50% adoption rates	Summary

## Sheet: k_shift
	Calculated based on equation (1)
				K-shift at adoption rates
	% change in producitvity	% change in cost	elasticity of supply	5	10	15	25	50
meat	0.5	-1.53	0.4	0.1135	0.227	0.3405	0.5675	1.135
milk	0.51	-1.53	0.4	0.114412	0.228825	0.343237	0.572061	1.14412

## Sheet: No_Meat_Animals
AreaCode	Country	Y1961	Y1962	Y1963	Y1964	Y1965	Y1966	Y1967	Y1968	Y1969	Y1970	Y1971	Y1972	Y1973	Y1974	Y1975	Y1976	Y1977	Y1978	Y1979	Y1980	Y1981	Y1982	Y1983	Y1984	Y1985	Y1986	Y1987	Y1988	Y1989	Y1990	Y1991	Y1992	Y1993	Y1994	Y1995	Y1996	Y1997	Y1998	Y1999	Y2000	Y2001	Y2002	Y2003	Y2004	Y2005	Y2006	Y2007	Y2008
32	Cameroon	749100	759691	788249	763459	787540	830680	864070	944940	975800	1028160	1059910	1089960	1001307	1029965	1052500	1198700	1323850	1387700	1424040	1463690	1420841	1345400	1279500	1374500	1542906	1916331	1862007	1988497	2125907	2265809	2150110	2128900	2108450	2125527	2138487	2153030	2185968	2318579	2325732	2537077	2547457	2533066	2529527	2989682	3024230	3029250	3063285	2953082
37	Central African Republic	110000	115000	120000	126000	131000	149649	159571	164713	175141	186500	193000	207900	221000	233400	285500	329000	326000	353000	328000	360380	420200	440300	483635	480300	495180	517800	583880	616350	639000	682550	687700	698900	722300	746157	752012	803293	832000	866040	885000	939400	971914	1015470	1042612	1115000	1127000	1148000	1190000	1310000
46	Congo	32730	33962	35330	33130	31100	29550	28162	36150	40150	45700	44650	44850	44550	46300	50100	57300	58600	67100	57005	46601	48100	51300	53100	61000	62300	74300	80200	84650	81300	92000	81100	80800	82600	83800	84900	85600	87500	88100	77250	74400	75150	77000	78500	85000	91800	98700	107600	118000
81	Ghana	601000	581000	585008	624000	595000	636005	650001	668003	745000	754000	754001	773014	765024	849000	876000	911000	932000	925000	889000	918221	935000	930000	930000	964000	1005000	1000000	992598	1065238	1168435	1106617	1082780	1033500	1031000	1083000	1025000	1012003	1043000	1060501	1062001	1080000	1079504	1113260	1169794	1109302	1109488	1250519	1299316	1665073
90	Guinea	212275	221375	231000	239604	244552	254000	247200	251700	239700	244950	244000	243100	262300	269200	278500	281500	284000	286500	289000	292000	295000	297500	327000	319000	281000	193400	247600	292900	313750	326800	354000	384700	416950	452150	537520	566090	596300	628520	662010	697440	732696	757820	805620	851820	900945	964042	1020854	1085257
114	Kenya	2250374	2049074	1984478	2074593	2080530	1977834	2105207	2142471	2160091	2138605	2110659	2093740	2132058	2260851	2368911	2528846	2867300	2982026	2871123	3140313	3184625	3381764	3069610	3384398	3762980	3256834	3192905	3797386	4019054	4175646	4411019	4269830	4209924	4267195	4439727	4264166	4278557	4616998	5109843	5352524	4630565	4839935	4445897	4435002	4656656	4841441	4985364	5137587
133	Mali	1373796	1409444	1464204	1603600	1723802	1796200	1863100	2094888	2207909	2220693	2176985	2019470	1638221	1735303	1932800	2085160	2203810	2384144	2458951	2611129	2733071	2719134	2511435	2457160	2223830	2371115	2297892	2414632	2553100	2827063	2285829	1932246	2187190	2220225	2496544	2624387	2776173	2922160	3086818	3232050	3502970	3364151	3733276	3847796	3733750	4120365	4399223	4697550
144	Mozambique	294000	309000	323000	338000	405002	362400	373035	412000	386000	398045	440000	472620	483445	516500	502005	370003	398000	412000	425000	436000	449000	451000	453000	465000	477000	449000	436000	443000	441000	1132400	1275000	1445000	1619000	1780000	2072000	2101500	2121000	2134000	2165000	2185000	2124500	2054350	1758497	1936239	2098560	1540050	1774910	1999730
158	Niger	956200	1135700	1179700	1284050	1209250	1424600	1507700	1674400	1712200	1730000	1628703	1762351	1691802	1436146	1524106	1486600	2032300	2097300	2062600	2420717	2482860	2439567	2449307	2034216	1712475	1873600	1891100	2022439	2104251	2201261	2390036	2330549	2385449	2260729	2324839	2934404	3083186	3176908	3210840	1228952	1507622	1233614	1010304	963651	1021037	1132597	1059929	1121593
159	Nigeria	1807489	1805448	1894654	2035338	2151528	2134351	2170094	2150673	2471436	2593402	2738565	2784672	3172386	3264340	3244550	3734333	3907200	4179641	4509203	5044364	5160051	5387997	5662079	6194820	6669237	7081418	7469737	7807783	7745914	7819227	8164952	8114599	8674888	10140000	10720000	11386000	13148500	13995000	15132000	16134000	17726014	18840723	18276609	18836773	19132077	19326828	20329456	20571601
184	Rwanda	144500	150160	139070	117450	123100	115500	121593	123698	127000	143105	166330	176250	187580	185800	243520	253920	251060	237280	232760	253000	271000	270130	267390	246000	259400	250002	251480	274300	281000	282000	285000	275022	265000	259000	204000	227000	253000	251000	307000	305000	336000	357000	413234	480818	497009	542000	565947	610724
215	United Republic of Tanzania	1465900	1484400	1531156	1439330	1434969	1700085	1722576	1746335	1770966	1796768	1822706	1805295	1986074	2030291	2076077	2085364	2204027	2252125	2275100	2202300	2298970	2199258	2303390	2416822	2578700	2660000	2674700	2825060	2907244	2934100	2954000	3013000	3084500	3104500	3415000	2940000	2961479	3027505	3592182	3265426	3075199	3102651	3207095	3211688	3445108	3500237	3213488	3632816
226	Uganda	639800	613300	599160	627050	644400	758600	735660	743320	781610	854700	908700	878850	907700	942000	975391	1015781	1081284	1139129	1151575	1121200	1172700	1237160	1272155	1318964	1367512	1200000	1041000	1057500	1392000	1774000	1845000	1888000	1960000	1955625	1999063	2063250	2113052	2184125	2256800	2315000	2437000	2567011	2696001	3033217	3180046	3341011	3511265	3548344
233	Burkina Faso	573906	589909	622834	689676	744589	694274	740254	654825	721231	746954	806745	742160	623357	628839	694229	812021	912938	963505	1044790	1130555	1235757	1300114	1370522	1465701	1583853	1632232	1725650	1803375	1862656	2280074	2414798	2526183	2648474	2840174	2916560	3040752	3172623	3315457	3445302	3653645	3961292	4021885	4225238	4444206	4619354	4786483	4778608	4676543
238	Ethiopia	0	0	0	0	0	0	0	0	0	0	0	0	0	0	0	0	0	0	0	0	0	0	0	0	0	0	0	0	0	0	0	0	5823100	5833043	5865225	6059300	6137200	6277714	6389649	6409286	6657944	8086244	8502104	9225770	10283150	11530733	12092060	11976120
250	Democratic Republic of the Congo	730600	720000	711000	699000	663000	681005	719003	721000	764003	828900	844405	864346	881236	896992	900599	913360	911365	912000	910200	908200	916000	923000	935000	945000	980000	990000	1012000	1110000	1179000	1190547	1137037	1086820	1068205	1080909	1044754	1044011	1047539	1043784	1001848	965208	930115	896144	897342	898600	901193	901315	901285	901413
251	Zambia	197800	193550	184100	190600	204750	216389	214033	216087	218000	232900	223795	256916	272019	277948	291300	302480	343531	354120	343900	351820	372670	401830	346850	311032	341070	352508	367060	378550	441850	575700	591500	591493	572410	563210	529273	520010	581045	613010	641011	596000	619091	620084	616203	614289	646556	708100	819035	1069340
276	Sudan	0	0	0	0	0	0	0	0	0	0	0	0	0	0	0	0	0	0	0	0	0	0	0	0	0	0	0	0	0	0	0	0	0	0	0	0	0	0	0	0	0	0	0	0	0	0	0	0
	Growth rate of meat animals
32	Cameroon		1.41383	3.75916	-3.14495	3.1542	5.47782	4.0196	9.3592	3.26582	5.36585	3.08804	2.83515	-8.1336	2.86206	2.18794	13.8907	10.4405	4.82305	2.61872	2.78433	-2.92746	-5.3096	-4.89817	7.42478	12.2522	24.2027	-2.83479	6.79321	6.91024	6.58081	-5.1063	-0.986461	-0.96059	0.809931	0.609731	0.68006	1.52984	6.06647	0.308508	9.08725	0.409132	-0.564916	-0.139712	18.1913	1.15557	0.165993	1.12355	-3.59754
37	Central African Republic		4.54545	4.34783	5	3.96825	14.2359	6.63018	3.22239	6.33101	6.48563	3.48525	7.72021	6.30111	5.61086	22.3222	15.2364	-0.911854	8.28221	-7.08215	9.87195	16.5991	4.78344	9.84215	-0.68957	3.09806	4.56804	12.7617	5.56107	3.67486	6.81534	0.754523	1.62862	3.34812	3.30292	0.784687	6.81917	3.57366	4.09135	2.18928	6.14689	3.46115	4.48147	2.67285	6.94295	1.07623	1.86335	3.65854	10.084
46	Congo		3.76413	4.02803	-6.227	-6.12738	-4.98392	-4.69712	28.3645	11.065	13.8232	-2.29759	0.447928	-0.668896	3.92817	8.20734	14.3713	2.26876	14.5051	-15.0447	-18.251	3.21667	6.65281	3.50877	14.8776	2.13115	19.2616	7.94078	5.54863	-3.95747	13.1611	-11.8478	-0.369914	2.22772	1.45278	1.31265	0.824499	2.21963	0.685714	-12.3156	-3.68932	1.00806	2.46174	1.94805	8.28025	8	7.51634	9.01722	9.66543
81	Ghana		-3.32779	0.689845	6.66521	-4.64744	6.8916	2.20061	2.76953	11.5264	1.20805	0.000132626	2.52161	-1.03362	10.9769	3.18021	3.99543	2.30516	-0.751073	-3.89189	3.28695	1.82734	-0.534759	0	3.65591	4.25311	-0.497512	-0.7402	7.31817	9.68769	-5.29067	-2.15404	-4.55125	-0.241896	5.04365	-5.35549	-1.268	3.06294	1.67795	0.141443	1.69482	-0.0459259	3.12699	5.07824	-5.17117	0.0167673	12.7114	3.90214	28.15
90	Guinea		4.28689	4.34783	3.72468	2.06507	3.86339	-2.67717	1.82039	-4.76758	2.19024	-0.387834	-0.368852	7.89798	2.63058	3.45468	1.0772	0.888099	0.880282	0.8726	1.03806	1.0274	0.847458	9.91597	-2.44648	-11.9122	-31.1744	28.0248	18.2956	7.11847	4.15936	8.32313	8.67232	8.38316	8.44226	18.8809	5.31515	5.33661	5.40332	5.32839	5.35188	5.05506	3.42898	6.30757	5.73471	5.76706	7.00342	5.8931	6.30874
114	Kenya		-8.94518	-3.15245	4.54099	0.286177	-4.93605	6.44002	1.77009	0.822415	-0.99468	-1.30674	-0.801598	1.83012	6.04078	4.77962	6.75141	13.3837	4.00119	-3.71905	9.37577	1.41107	6.19034	-9.23051	10.255	11.1861	-13.4507	-1.96292	18.932	5.83738	3.89624	5.6368	-3.20083	-1.40301	1.36038	4.04322	-3.95432	0.337487	7.91017	10.6746	4.74928	-13.4882	4.52148	-8.14139	-0.245057	4.99783	3.96819	2.97273	3.0534
133	Mali		2.59485	3.88522	9.52026	7.49576	4.1999	3.72453	12.441	5.39509	0.579009	-1.96821	-7.23547	-18.8787	5.92606	11.3811	7.88286	5.69021	8.18283	3.13769	6.18874	4.67009	-0.509939	-7.63842	-2.16112	-9.49592	6.62303	-3.08813	5.08031	5.73454	10.7306	-19.1447	-15.4685	13.1942	1.51039	12.4455	5.1208	5.78367	5.25857	5.6348	4.70491	8.3823	-3.96289	10.9723	3.06755	-2.96393	10.3546	6.7678	6.78136
144	Mozambique		5.10204	4.53074	4.64396	19.8231	-10.519	2.9346	10.4454	-6.31068	3.12047	10.5403	7.41364	2.29042	6.83739	-2.80639	-26.295	7.5667	3.51759	3.15534	2.58824	2.98165	0.445434	0.443459	2.64901	2.58065	-5.87002	-2.89532	1.6055	-0.451467	156.78	12.5927	13.3333	12.0415	9.94441	16.4045	1.42375	0.927909	0.612918	1.45267	0.923788	-2.76888	-3.30195	-14.4013	10.1076	8.38331	-26.614	15.2502	12.6666
158	Niger		18.7722	3.87426	8.84547	-5.82532	17.8086	5.83322	11.0566	2.25753	1.0396	-5.85532	8.20579	-4.00312	-15.1115	6.12473	-2.46085	36.7079	3.19835	-1.65451	17.3624	2.56713	-1.74367	0.399251	-16.9473	-15.8165	9.4089	0.934031	6.94511	4.04521	4.61019	8.57577	-2.48896	2.35567	-5.22837	2.83581	26.2197	5.07026	3.03978	1.06808	-61.7249	22.6754	-18.1748	-18.1021	-4.61772	5.95506	10.9261	-6.41605	5.81775
159	Nigeria		-0.112919	4.94093	7.42531	5.70863	-0.798363	1.67465	-0.894938	14.9145	4.93503	5.5974	1.68362	13.9231	2.89858	-0.606248	15.0956	4.62913	6.97279	7.88494	11.8682	2.29339	4.41751	5.0869	9.40893	7.65829	6.18033	5.48363	4.52554	-0.792402	0.946473	4.42147	-0.616697	6.9047	16.8891	5.71992	6.21269	15.4795	6.438	8.12433	6.62173	9.86745	6.28855	-2.99412	3.06492	1.5677	1.01793	5.18775	1.1911
184	Rwanda		3.91696	-7.38546	-15.5461	4.81056	-6.17384	5.27532	1.73119	2.6694	12.6811	16.2293	5.96405	6.42837	-0.948928	31.0657	4.2707	-1.12634	-5.48873	-1.90492	8.69565	7.11462	-0.321033	-1.01433	-7.99955	5.44715	-3.62298	0.591195	9.07428	2.44258	0.355872	1.06383	-3.50105	-3.64407	-2.26415	-21.2355	11.2745	11.4537	-0.790514	22.3108	-0.651466	10.1639	6.25	15.7518	16.3549	3.36739	9.05235	4.41827	7.91187
215	United Republic of Tanzania		1.26202	3.14982	-5.99717	-0.302988	18.4754	1.32293	1.37927	1.41044	1.45694	1.44359	-0.955228	10.0138	2.22635	2.25514	0.447334	5.69028	2.18228	1.02015	-3.19986	4.3895	-4.33725	4.73487	4.92457	6.69797	3.15275	0.552632	5.62157	2.90911	0.923761	0.678232	1.99729	2.37305	0.648403	10.0016	-13.9092	0.730578	2.22949	18.6516	-9.09631	-5.82549	0.89269	3.36628	0.143214	7.26783	1.60021	-8.19227	13.049
226	Uganda		-4.14192	-2.30556	4.65485	2.76692	17.7219	-3.02399	1.04124	5.15121	9.35121	6.31801	-3.28491	3.2827	3.77878	3.54469	4.1409	6.44854	5.34966	1.09259	-2.63769	4.59329	5.49672	2.82866	3.6795	3.68077	-12.2494	-13.25	1.58501	31.6312	27.4425	4.00225	2.33062	3.81356	-0.223214	2.22118	3.21085	2.41376	3.36352	3.32742	2.57887	5.26998	5.33488	5.02491	12.508	4.8407	5.06172	5.09588	1.056
233	Burkina Faso		2.78844	5.58137	10.7319	7.96214	-6.75742	6.62275	-11.5405	10.141	3.56654	8.00464	-8.00563	-16.0077	0.879432	10.3985	16.9673	12.4279	5.53893	8.43639	8.20883	9.30534	5.2079	5.41553	6.94473	8.06113	3.05451	5.72333	4.5041	3.28723	22.4098	5.90876	4.6126	4.84094	7.23813	2.68948	4.25817	4.33679	4.50208	3.91635	6.04716	8.42028	1.52963	5.05616	5.18238	3.94104	3.61802	-0.164526	-2.13587
238	Ethiopia		#DIV/0!	#DIV/0!	#DIV/0!	#DIV/0!	#DIV/0!	#DIV/0!	#DIV/0!	#DIV/0!	#DIV/0!	#DIV/0!	#DIV/0!	#DIV/0!	#DIV/0!	#DIV/0!	#DIV/0!	#DIV/0!	#DIV/0!	#DIV/0!	#DIV/0!	#DIV/0!	#DIV/0!	#DIV/0!	#DIV/0!	#DIV/0!	#DIV/0!	#DIV/0!	#DIV/0!	#DIV/0!	#DIV/0!	#DIV/0!	#DIV/0!	#DIV/0!	0.170751	0.551719	3.30891	1.28563	2.28955	1.78305	0.307325	3.87965	21.4526	5.14281	8.51161	11.4612	12.1323	4.86809	-0.958811
250	Democratic Republic of the Congo		-1.45086	-1.25	-1.68776	-5.15021	2.71569	5.57969	0.277746	5.96436	8.49434	1.87055	2.36154	1.95408	1.78794	0.402122	1.41695	-0.218424	0.0696757	-0.197368	-0.219732	0.858842	0.764192	1.30011	1.06952	3.7037	1.02041	2.22222	9.68379	6.21622	0.979389	-4.49457	-4.41648	-1.7128	1.18928	-3.34487	-0.0711172	0.337927	-0.358459	-4.01769	-3.65724	-3.6358	-3.65234	0.133684	0.140192	0.28856	0.0135376	-0.00332847	0.0142019
251	Zambia		-2.14863	-4.88246	3.53069	7.42392	5.68449	-1.08878	0.959665	0.885292	6.83486	-3.9094	14.7997	5.87858	2.17963	4.80378	3.83797	13.5715	3.0824	-2.88603	2.303	5.92633	7.82462	-13.6824	-10.3267	9.65753	3.35356	4.12813	3.13028	16.7217	30.2931	2.74448	-0.00118343	-3.22624	-1.60724	-6.02564	-1.75014	11.7373	5.5013	4.56779	-7.02188	3.87433	0.160396	-0.625883	-0.310612	5.25274	9.51874	15.6666	30.561
276	Sudan
[truncated: 22 more columns]

## Sheet: meat_yield 
AreaCode	Country	Y1961	Y1962	Y1963	Y1964	Y1965	Y1966	Y1967	Y1968	Y1969	Y1970	Y1971	Y1972	Y1973	Y1974	Y1975	Y1976	Y1977	Y1978	Y1979	Y1980	Y1981	Y1982	Y1983	Y1984	Y1985	Y1986	Y1987	Y1988	Y1989	Y1990	Y1991	Y1992	Y1993	Y1994	Y1995	Y1996	Y1997	Y1998	Y1999	Y2000	Y2001	Y2002	Y2003	Y2004	Y2005	Y2006	Y2007	Y2008
32	Cameroon	0.0644	0.0644	0.0644	0.0644	0.0644	0.0644	0.0644	0.0644	0.0644	0.0644	0.0644	0.0644	0.0644	0.0644	0.0644	0.0644	0.0644	0.0644	0.06514	0.06516	0.06258	0.06372	0.06508	0.06626	0.06326	0.05914	0.06212	0.06426	0.0644	0.0644	0.06514	0.06542	0.06632	0.06376	0.06498	0.07084	0.06558	0.0653	0.06658	0.06518	0.06606	0.06544	0.06538	0.06502	0.0649	0.06556	0.0657	0.06544
37	Central African Republic	0.0475	0.0475	0.0475	0.0475	0.0475	0.0475	0.0475	0.0475	0.0475	0.0475	0.0475	0.0475	0.0475	0.0475	0.0475	0.0475	0.0475	0.0475	0.04775	0.04775	0.04775	0.04775	0.047775	0.048275	0.048275	0.048275	0.048675	0.048	0.047825	0.04775	0.04925	0.05065	0.051425	0.050975	0.0532	0.059225	0.05005	0.0503	0.049875	0.0578	0.0565	0.05655	0.05345	0.05355	0.0537	0.05365	0.053775	0.054075
46	Congo	0.05775	0.05775	0.05775	0.05775	0.05775	0.05775	0.05775	0.05775	0.05775	0.05775	0.05775	0.05775	0.05775	0.05775	0.05775	0.05775	0.05775	0.05775	0.05775	0.05775	0.05775	0.05775	0.05775	0.05775	0.05775	0.05775	0.05775	0.05775	0.05775	0.05775	0.05775	0.05775	0.05775	0.05775	0.05775	0.05775	0.05775	0.05775	0.0549	0.055	0.055	0.055	0.0549	0.055325	0.05535	0.055325	0.0553	0.055175
81	Ghana	0.040875	0.040875	0.040875	0.040875	0.040875	0.040875	0.040875	0.040875	0.040875	0.040875	0.040875	0.040875	0.040875	0.040875	0.040875	0.040875	0.040875	0.040875	0.040875	0.040875	0.040875	0.040875	0.040875	0.040875	0.040875	0.040875	0.040875	0.040875	0.040875	0.042375	0.042375	0.042375	0.042375	0.042375	0.043375	0.043375	0.043375	0.043375	0.043375	0.0488	0.0488	0.0488	0.0488	0.04875	0.04875	0.04875	0.0488	0.0488
90	Guinea	0.046125	0.046125	0.046125	0.046125	0.046125	0.046125	0.046125	0.046125	0.046125	0.046125	0.046125	0.046125	0.046125	0.046125	0.046125	0.046125	0.046125	0.046125	0.046125	0.046125	0.046125	0.046125	0.046125	0.046125	0.046125	0.046125	0.046125	0.046125	0.046125	0.046125	0.045625	0.045125	0.045125	0.045125	0.044425	0.044275	0.044125	0.043975	0.043825	0.042625	0.04145	0.0413	0.041125	0.040975	0.040925	0.039975	0.04015	0.040225
114	Kenya	0.104	0.1044	0.1048	0.1052	0.1056	0.107	0.106	0.108	0.1066	0.1056	0.1066	0.1072	0.106	0.1028	0.1046	0.1056	0.1056	0.10438	0.10354	0.1026	0.1036	0.1036	0.1016	0.1016	0.1016	0.10212	0.10366	0.10604	0.10406	0.1015	0.11092	0.10684	0.106	0.10406	0.1025	0.10444	0.10468	0.10054	0.1006	0.09668	0.107	0.11682	0.12374	0.12648	0.1279	0.1293	0.13638	0.13002
133	Mali	0.0714286	0.0714286	0.0714286	0.0714286	0.0714286	0.0714286	0.0721429	0.0714286	0.0718571	0.0714286	0.0704286	0.0698571	0.0695714	0.0717143	0.0725714	0.0725714	0.0721429	0.0735	0.0735714	0.0724286	0.0754857	0.0757	0.0740714	0.0722286	0.0717429	0.0737714	0.0734429	0.0736429	0.0737857	0.0737857	0.0737857	0.0738	0.0737857	0.0737857	0.0737857	0.0738	0.0738	0.0738	0.0737857	0.0737857	0.0737857	0.0737857	0.0737857	0.0737857	0.0737857	0.0737857	0.0737857	0.0737857
144	Mozambique	0.0585	0.0585	0.0585	0.0585	0.0585	0.0585	0.0585	0.0585	0.0585	0.0585	0.0585	0.0585	0.0585	0.0585	0.0585	0.0585	0.0585	0.0585	0.0585	0.0585	0.0585	0.0585	0.0585	0.0585	0.0585	0.0585	0.0585	0.0585	0.0585	0.0585	0.0585	0.0585	0.0585	0.0585	0.0585	0.0585	0.0585	0.0585	0.0585	0.0585	0.0585	0.036	0.036825	0.0383	0.046	0.046	0.046	0.046
158	Niger	0.0743571	0.0741714	0.0746	0.0741571	0.0741571	0.0742571	0.0745714	0.0745857	0.0745571	0.0753429	0.0753429	0.0747286	0.0751429	0.0751143	0.0749857	0.0750857	0.0755286	0.0746	0.0736286	0.0731429	0.0740429	0.0745	0.0744714	0.0774571	0.0733	0.0782143	0.0790857	0.0768857	0.079	0.0770857	0.0764857	0.0765571	0.0773286	0.0775714	0.0786143	0.0786571	0.0797143	0.0797857	0.0798571	0.159543	0.162443	0.1584	0.152414	0.154029	0.154657	0.154143	0.155386	0.152843
159	Nigeria	0.07395	0.07345	0.07315	0.073425	0.07385	0.073975	0.076425	0.075275	0.075525	0.073975	0.0727	0.0724	0.071725	0.071125	0.071525	0.0742	0.0709	0.071375	0.072025	0.07345	0.071675	0.071125	0.07245	0.071925	0.071375	0.05295	0.0519	0.046575	0.056125	0.05255	0.051275	0.0604	0.0586	0.053875	0.053625	0.04995	0.05155	0.051875	0.05195	0.0497	0.049675	0.049675	0.049675	0.049675	0.049675	0.049675	0.049675	0.049675
184	Rwanda	0.04225	0.04225	0.04225	0.04225	0.04225	0.04225	0.04225	0.04225	0.04225	0.04225	0.04225	0.04225	0.04225	0.04225	0.04225	0.04225	0.04225	0.04225	0.04225	0.04225	0.04225	0.04225	0.04225	0.04225	0.04225	0.04225	0.04225	0.04225	0.04225	0.04225	0.04225	0.04225	0.04225	0.04225	0.04225	0.04225	0.04225	0.04225	0.04225	0.04225	0.04225	0.04225	0.04225	0.04225	0.04225	0.04225	0.04225	0.04225
215	United Republic of Tanzania	0.0407	0.040725	0.042275	0.042675	0.043125	0.042	0.0421	0.0413	0.04105	0.042275	0.043275	0.04225	0.038	0.03915	0.03975	0.0405	0.041	0.041	0.041025	0.04095	0.041225	0.041275	0.0418	0.0418	0.0418	0.0418	0.0418	0.0418	0.0418	0.0418	0.04225	0.04255	0.04265	0.04275	0.04275	0.04295	0.0428	0.04275	0.043075	0.043375	0.039825	0.0397	0.0394	0.0396	0.039775	0.03965	0.039775	0.0398
226	Uganda	0.05825	0.05825	0.05825	0.05825	0.05825	0.05825	0.05825	0.05825	0.05825	0.05825	0.05825	0.05825	0.05815	0.058575	0.0585	0.05825	0.059	0.059	0.059	0.059	0.059	0.059	0.059	0.059	0.059	0.059	0.059	0.059	0.059	0.059	0.059	0.059025	0.059	0.059	0.059	0.059025	0.059	0.059	0.059	0.059	0.059	0.058975	0.058925	0.059	0.0589	0.058925	0.0589	0.058925
233	Burkina Faso	0.0827857	0.0827857	0.0827857	0.0827857	0.0827857	0.0827857	0.0827857	0.0827857	0.0827857	0.0827857	0.0827857	0.0827857	0.0675	0.0675	0.0675	0.0760714	0.0746429	0.0662143	0.0776429	0.0778143	0.0731	0.0716143	0.0802143	0.0717857	0.0717857	0.0717857	0.0735	0.0749286	0.0770714	0.0784571	0.0806	0.0801143	0.0802714	0.0801571	0.0801143	0.0803	0.0802143	0.0801714	0.0802	0.0802286	0.0801857	0.0803	0.0802	0.0802571	0.0807	0.0806286	0.0806714	0.0806857
238	Ethiopia																																	0.07	0.07546	0.06916	0.07018	0.06976	0.0689	0.06924	0.06936	0.0694	0.0694	0.0694	0.0694	0.06938	0.0694	0.06938	0.06942
250	Democratic Republic of the Congo	0.05225	0.052375	0.052525	0.052525	0.052475	0.053175	0.053325	0.052525	0.05325	0.053325	0.0537	0.05385	0.053875	0.053575	0.05365	0.05385	0.0536	0.0526	0.051925	0.05165	0.0523	0.05315	0.052525	0.053225	0.053475	0.05375	0.0538	0.051975	0.05165	0.05455	0.0542	0.055925	0.05585	0.055525	0.05585	0.055775	0.055775	0.0554	0.0554	0.0554	0.055375	0.055325	0.05525	0.0552	0.055175	0.0552	0.05525	0.055275
251	Zambia	0.065	0.065	0.065	0.065	0.065	0.0659	0.066175	0.06665	0.062875	0.0625	0.0619	0.06075	0.06075	0.0573	0.0575	0.05875	0.0575	0.05625	0.055	0.05625	0.0575	0.0575	0.0575	0.0575	0.0575	0.0575	0.0575	0.0575	0.0575	0.0575	0.0575	0.055	0.05625	0.0575	0.055	0.057	0.05625	0.055	0.05625	0.0575	0.0575	0.0575	0.0575	0.0575	0.0575	0.0575	0.0575	0.0575
276	Sudan
	Growth rate of meat animals
32	Cameroon		0	0	0	0	0	0	0	0	0	0	0	0	0	0	0	0	0	1.14907	0.0307031	-3.95948	1.82167	2.13434	1.81315	-4.52762	-6.5128	5.03889	3.44495	0.217865	0	1.14907	0.429843	1.37573	-3.86007	1.91343	9.01816	-7.42518	-0.426959	1.96018	-2.10273	1.35011	-0.938541	-0.091687	-0.550627	-0.184559	1.01695	0.213545	-0.395738
37	Central African Republic		0	0	0	0	0	0	0	0	0	0	0	0	0	0	0	0	0	0.526316	0	0	0	0.052356	1.04657	0	0	0.828586	-1.38675	-0.364583	-0.156822	3.14136	2.84264	1.53011	-0.875061	4.36488	11.3252	-15.4918	0.4995	-0.84493	15.8897	-2.24913	0.0884956	-5.48187	0.187091	0.280112	-0.0931099	0.232992	0.55788
46	Congo		0	0	0	0	0	0	0	0	0	0	0	0	0	0	0	0	0	0	0	0	0	0	0	0	0	0	0	0	0	0	0	0	0	0	0	0	0	-4.93506	0.182149	0	0	-0.181818	0.774135	0.0451875	-0.0451671	-0.0451875	-0.22604
81	Ghana		0	0	0	0	0	0	0	0	0	0	0	0	0	0	0	0	0	0	0	0	0	0	0	0	0	0	0	0	3.66972	0	0	0	0	2.35988	0	0	0	0	12.5072	0	0	0	-0.102459	0	0	0.102564	0
90	Guinea		0	0	0	0	0	0	0	0	0	0	0	0	0	0	0	0	0	0	0	0	0	0	0	0	0	0	0	0	0	-1.08401	-1.09589	0	0	-1.55125	-0.337648	-0.338792	-0.339943	-0.341103	-2.73816	-2.7566	-0.361882	-0.423729	-0.364742	-0.122026	-2.32132	0.437774	0.1868
114	Kenya		0.384615	0.383142	0.381679	0.380228	1.32576	-0.934579	1.88679	-1.2963	-0.938086	0.94697	0.562852	-1.1194	-3.01887	1.75097	0.956023	0	-1.1553	-0.804752	-0.907862	0.974659	0	-1.9305	0	0	0.511811	1.50803	2.29597	-1.86722	-2.46012	9.28079	-3.67833	-0.786222	-1.83019	-1.49914	1.89268	0.229797	-3.95491	0.0596777	-3.89662	10.6744	9.17757	5.92364	2.21432	1.12271	1.09461	5.47564	-4.66344
133	Mali		0	0	0	0	0	1.00001	-0.990105	0.599998	-0.59642	-1.4	-0.811361	-0.408992	3.08009	1.19522	0	-0.590549	1.88118	0.0971837	-1.5534	4.2209	0.283882	-2.15135	-2.48795	-0.672462	2.82756	-0.445389	0.272321	0.193977	0	0	0.0193669	-0.0193631	0	0	0.0193669	0	0	-0.0193631	0	0	0	0	0	0	0	0	0
144	Mozambique		0	0	0	0	0	0	0	0	0	0	0	0	0	0	0	0	0	0	0	0	0	0	0	0	0	0	0	0	0	0	0	0	0	0	0	0	0	0	0	0	-38.4615	2.29167	4.00543	20.1044	0	0	0
158	Niger		-0.249754	0.57781	-0.593646	0	0.134849	0.423245	0.0191494	-0.0383049	1.05385	0	-0.815326	0.554393	-0.0380209	-0.171179	0.133359	0.589806	-1.22943	-1.30218	-0.659676	1.23047	0.617399	-0.038349	4.0092	-5.36702	6.70435	1.11414	-2.78179	2.74991	-2.42315	-0.778354	0.09339	1.00765	0.314062	1.34439	0.0545066	1.344	0.089595	0.0895273	99.7853	1.81769	-2.48879	-3.77886	1.05914	0.408087	-0.332529	0.806297	-1.63648
159	Nigeria		-0.676133	-0.408441	0.37594	0.578822	0.169262	3.31193	-1.50474	0.332116	-2.0523	-1.72356	-0.412655	-0.93232	-0.836528	0.56239	3.73995	-4.44744	0.669958	0.910683	1.97848	-2.41661	-0.767353	1.86292	-0.724638	-0.764685	-25.8144	-1.983	-10.2601	20.5046	-6.36971	-2.42626	17.7962	-2.98013	-8.06314	-0.464037	-6.85315	3.2032	0.630456	0.144578	-4.33109	-0.0503018	0	0	0	0	0	0	0
184	Rwanda		0	0	0	0	0	0	0	0	0	0	0	0	0	0	0	0	0	0	0	0	0	0	0	0	0	0	0	0	0	0	0	0	0	0	0	0	0	0	0	0	0	0	0	0	0	0	0
215	United Republic of Tanzania		0.0614251	3.80602	0.946186	1.05448	-2.6087	0.238095	-1.90024	-0.605327	2.98417	2.36546	-2.36857	-10.0592	3.02632	1.53257	1.88679	1.23457	0	0.0609756	-0.182815	0.671551	0.121286	1.27196	0	0	0	0	0	0	0	1.07656	0.710059	0.235018	0.234467	0	0.467836	-0.349243	-0.116822	0.760234	0.69646	-8.18444	-0.313873	-0.755668	0.507614	0.441919	-0.314268	0.315259	0.0628536
226	Uganda		0	0	0	0	0	0	0	0	0	0	0	-0.171674	0.730868	-0.128041	-0.42735	1.28755	0	0	0	0	0	0	0	0	0	0	0	0	0	0	0.0423729	-0.0423549	0	0	0.0423729	-0.0423549	0	0	0	0	-0.0423729	-0.0847817	0.12728	-0.169492	0.0424448	-0.0424268	0.0424448
233	Burkina Faso		0	0	0	0	0	0	0	0	0	0	0	-18.4642	0	0	12.6984	-1.87793	-11.2919	17.26	0.220793	-6.05839	-2.03244	12.0088	-10.5076	0	0	2.38807	1.94363	2.85987	1.79796	2.73125	-0.602618	0.196145	-0.142379	-0.0534575	0.231806	-0.106737	-0.0534319	0.0356361	0.0356234	-0.0534224	0.142532	-0.124533	0.0712469	0.551801	-0.088513	0.0531573	0.0177014
238	Ethiopia		#DIV/0!	#DIV/0!	#DIV/0!	#DIV/0!	#DIV/0!	#DIV/0!	#DIV/0!	#DIV/0!	#DIV/0!	#DIV/0!	#DIV/0!	#DIV/0!	#DIV/0!	#DIV/0!	#DIV/0!	#DIV/0!	#DIV/0!	#DIV/0!	#DIV/0!	#DIV/0!	#DIV/0!	#DIV/0!	#DIV/0!	#DIV/0!	#DIV/0!	#DIV/0!	#DIV/0!	#DIV/0!	#DIV/0!	#DIV/0!	#DIV/0!	#DIV/0!	7.8	-8.34879	1.47484	-0.598461	-1.2328	0.493469	0.17331	0.0576701	0	0	0	-0.0288184	0.0288268	-0.0288184	0.0576535
250	Democratic Republic of the Congo		0.239234	0.286396	0	-0.0951928	1.33397	0.282087	-1.50023	1.3803	0.140845	0.703235	0.27933	0.0464253	-0.556845	0.139991	0.372787	-0.464253	-1.86567	-1.28327	-0.52961	1.25847	1.62524	-1.17592	1.3327	0.469704	0.514259	0.0930233	-3.39219	-0.625301	5.61471	-0.641613	3.18266	-0.134108	-0.581916	0.585322	-0.134288	0	-0.672344	0	0	-0.0451264	-0.0902935	-0.135563	-0.0904977	-0.0452899	0.0453104	0.0905797	0.0452489
251	Zambia		0	0	0	0	1.38462	0.417299	0.717794	-5.66392	-0.596421	-0.96	-1.85784	0	-5.67901	0.34904	2.17391	-2.12766	-2.17391	-2.22222	2.27273	2.22222	0	0	0	0	0	0	0	0	0	0	-4.34783	2.27273	2.22222	-4.34783	3.63636	-1.31579	-2.22222	2.27273	2.22222	0	0	0	0	0	0	0	0
276	Sudan		#DIV/0!	#DIV/0!	#DIV/0!	#DIV/0!	#DIV/0!	#DIV/0!	#DIV/0!	#DIV/0!	#DIV/0!	#DIV/0!	#DIV/0!	#DIV/0!	#DIV/0!	#DIV/0!	#DIV/0!	#DIV/0!	#DIV/0!	#DIV/0!	#DIV/0!	#DIV/0!	#DIV/0!	#DIV/0!	#DIV/0!	#DIV/0!	#DIV/0!	#DIV/0!	#DIV/0!	#DIV/0!	#DIV/0!	#DIV/0!	#DIV/0!	#DIV/0!	#DIV/0!	#DIV/0!	#DIV/0!	#DIV/0!	#DIV/0!	#DIV/0!	#DIV/0!	#DIV/0!	#DIV/0!	#DIV/0!	#DIV/0!	#DIV/0!	#DIV/0!	#DIV/0!	#DIV/0!
[truncated: 22 more columns]

## Sheet: No_milk_Animals
AreaCode	Country	Y1961	Y1962	Y1963	Y1964	Y1965	Y1966	Y1967	Y1968	Y1969	Y1970	Y1971	Y1972	Y1973	Y1974	Y1975	Y1976	Y1977	Y1978	Y1979	Y1980	Y1981	Y1982	Y1983	Y1984	Y1985	Y1986	Y1987	Y1988	Y1989	Y1990	Y1991	Y1992	Y1993	Y1994	Y1995	Y1996	Y1997	Y1998	Y1999	Y2000	Y2001	Y2002	Y2003	Y2004	Y2005	Y2006	Y2007	Y2008
32	Cameroon	464400	472500	483200	482500	506200	540100	569200	600500	615900	663000	680000	683000	693000	746000	764000	780000	786700	815000	850000	876000	864000	785600	771550	780000	939500	1272750	1388100	1553500	1699100	1834850	1872000	1772955	1790597	1935393	1849748	1910385	1923099	1935587	1945000	1962000	2115967	2080713	2086139	2091566	2096993	2126215	2126712	2089541
37	Central African Republic	20150	20200	20750	21500	22500	22900	33000	36000	37800	40800	43200	46200	49200	51600	52500	63000	70000	80850	109200	118300	121400	130000	171000	163000	170000	177000	184000	191800	199600	207600	214000	216000	218000	213647	217552	220000	230000	229699	235000	238089	240000	248747	255000	260000	265000	260000	275000	270000
46	Congo	700	800	800	900	800	800	800	800	900	1000	1000	1100	1100	1300	1500	1600	1800	2000	1900	1600	1750	1900	2000	1850	1900	2000	2000	1900	1700	2000	1800	1362	1900	1413	2000	1451	2100	2000	2100	2100	1664	1698	2200	2300	2709	2500	2520	2550
81	Ghana	75000	82500	90000	105000	112500	112500	120000	127500	135000	135450	135450	139950	144300	159000	135000	124000	114000	112000	117000	120000	124000	139000	150000	162000	169800	170200	175000	171500	170500	160000	188500	177700	183000	181500	195400	249600	252000	254580	257000	260000	263000	266000	270000	273000	277000	281000	285500	286450
90	Guinea	256000	264000	274000	282000	292000	301000	291500	291500	280500	281500	277500	279000	303000	311000	321000	331500	340000	347500	356000	367000	374000	383000	393000	389000	386000	386000	386000	386000	386000	394341	400500	420000	438000	462000	493000	514000	535100	557000	586710	636000	669677	692480	733680	777520	823970	888320	923550	1025760
114	Kenya	3316000	3321000	3319000	3491600	3588000	3618000	3527500	3586000	3483000	3648600	3810000	3885000	3790000	3561000	3759100	3727700	4240000	4731600	5021400	4825000	4810000	5443000	5890800	5921900	6300000	7005000	7330000	8382000	8965000	9075000	8790000	8731000	8524000	8520000	8615000	7904266	8683900	8635000	8580000	8620000	7442939	7815000	9245500	9753053	8782495	10120000	11984500	10113950
133	Mali	3706000	3735000	4132000	4386000	4629000	4661000	4799500	4930000	5148000	5141000	5081000	4327000	3610000	3889000	4478600	4743000	5007600	5430400	5498500	5700000	5839600	5906300	5197600	4760000	4549400	4839500	4836000	4988800	5143000	5968090	9287501	9336797	9416158	9526819	10038161	10303090	10598155	11504404	12510054	13434408	13676345	14586759	15491728	16848699	17391772	17456027	19334601	20034239
144	Mozambique	430500	480000	486000	508500	527000	543200	549500	568700	585400	604200	625300	607900	636000	628800	584000	508000	519500	525900	530600	539000	546400	530500	513600	526400	532000	537000	543000	547000	552000	558000	552000	484023	523000	517000	521000	527000	533000	537000	541000	585227	555000	605066	575000	587000	605000	589000	577000	592092
158	Niger	2889500	2981000	3073500	3175000	3275500	3415000	3518000	3616000	4222000	4944000	4790000	4316000	3791000	4277000	4549000	4807000	4832000	4875000	5050000	5131000	5044000	5186000	5455000	3993000	2755000	3325000	3491000	3631000	3806000	626000	5051744	5213247	5444767	5621914	5834705	6056188	6264571	6502902	6704386	7025778	7324117	7549928	7812234	8131839	8328994	8393961	8653628	9004513
159	Nigeria	602800	631100	662700	694600	723600	751600	782800	819000	857800	888700	920300	955000	997500	1025300	1054800	1096200	1122300	1157600	1187700	1210800	1221400	1238600	1258400	1270200	1290800	1315600	1341500	1375900	1417000	1464000	1514000	1570000	1630000	1671625	1683199	1688302	1450000	1515000	1585000	1587500	1589000	1666000	1668000	1727000	1825700	1927900	1951000	1715000
184	Rwanda	230600	225400	215500	207720	200560	191600	224200	211600	220800	256700	249600	245800	291600	246600	295800	320000	340000	355000	370000	413000	442000	487000	477000	470922	519350	528622	514620	519020	543000	542000	549500	569700	580100	562000	505676	582000	583000	491725	568412	617045	601107	699000	776339	965930	1017999	1091983	1204528	1341253
215	United Republic of Tanzania	2656500	2699400	2757800	2689700	2820000	2900000	3026000	3114000	3297000	3367000	3286000	3191000	3063000	3155000	3248000	3371000	3445000	3543000	3595800	3651000	3933300	3929800	4000800	4108000	4421000	4600000	4789000	4880000	4983000	5096000	5215000	5378000	5470000	5554000	5590000	5600000	5710000	6220000	5680000	5790000	6130000	6675000	7200000	7799446	8101847	8811474	8795000	9423157
226	Uganda	597000	558200	571700	571500	577000	577000	598400	607600	655200	706300	696900	738000	763700	787600	806202	807684	814639	1087932	1048400	954000	949000	964000	974000	999000	1000000	1040000	977000	1065000	1104000	1228000	1280000	1302000	1343000	1277000	1308000	1325000	1339000	1410000	1455000	1460000	1500000	2000000	2687000	2845000	2950000	3000000	3100000	3200000
233	Burkina Faso	555000	577000	592000	634000	714000	720000	730000	742000	777000	795000	815000	782000	744000	751000	777000	795000	817000	839000	860000	881000	901000	923000	945000	969000	988000	1243000	1327000	1379000	1580000	2048357	2155016	2209963	2265676	2324266	2391885	2457564	2525334	2594913	2666397	2739950	2815580	2893347	3260263	3348063	3438297	3531033	3626346	3724303
238	Ethiopia																																	5359919	5957762	5445000	5679992	5864000	6258300	6420425	5926290	6465140	6157000	6247000	6555000	5781000	7482000	8613000	10866847
250	Democratic Republic of the Congo	8000	7700	7400	7200	6100	6300	6350	6400	6500	6500	6600	6800	6900	7050	7150	7300	7400	7200	7400	7400	7500	7500	7600	7700	7800	8000	8300	8600	8900	9200	9500	9562	8600	7900	8000	7400	7000	6400	6300	6964	6811	6000	6637	6631	6625	6619	6613	6606
251	Zambia	130000	130000	131000	132000	133000	135000	137000	140000	143000	146000	150000	153000	157000	159000	166000	180000	187000	191000	199000	196000	209000	221000	210000	199000	222000	227000	234000	237000	241000	259000	269000	279000	288000	250577	270000	252000	189000	196000	210000	250000	260000	280000	280000	270000	280000	270000	280000	285000
276	Sudan
	Growth rate of meat animals
32	Cameroon		1.74419	2.26455	-0.144868	4.91192	6.69696	5.38789	5.49895	2.56453	7.64735	2.5641	0.441176	1.46413	7.64791	2.41287	2.09424	0.858974	3.59731	4.29448	3.05882	-1.36986	-9.07407	-1.78844	1.0952	20.4487	35.471	9.06305	11.9156	9.37238	7.98952	2.02469	-5.29087	0.995062	8.08647	-4.4252	3.27812	0.66552	0.649369	0.486312	0.874036	7.84745	-1.66609	0.260776	0.260146	0.259471	1.39352	0.0233749	-1.74782
37	Central African Republic		0.248139	2.72277	3.61446	4.65116	1.77778	44.1048	9.09091	5	7.93651	5.88235	6.94444	6.49351	4.87805	1.74419	20	11.1111	15.5	35.0649	8.33333	2.62046	7.08402	31.5385	-4.67836	4.29448	4.11765	3.9548	4.23913	4.06674	4.00802	3.08285	0.934579	0.925926	-1.99679	1.82778	1.12525	4.54545	-0.13087	2.3078	1.31447	0.802641	3.64458	2.5138	1.96078	1.92308	-1.88679	5.76923	-1.81818
46	Congo		14.2857	0	12.5	-11.1111	0	0	0	12.5	11.1111	0	10	0	18.1818	15.3846	6.66667	12.5	11.1111	-5	-15.7895	9.375	8.57143	5.26316	-7.5	2.7027	5.26316	0	-5	-10.5263	17.6471	-10	-24.3333	39.5007	-25.6316	41.5428	-27.45	44.7278	-4.7619	5	0	-20.7619	2.04327	29.5642	4.54545	17.7826	-7.71502	0.8	1.19048
81	Ghana		10	9.09091	16.6667	7.14286	0	6.66667	6.25	5.88235	0.333333	0	3.32226	3.10825	10.1871	-15.0943	-8.14815	-8.06452	-1.75439	4.46429	2.5641	3.33333	12.0968	7.91367	8	4.81481	0.235571	2.82021	-2	-0.58309	-6.15836	17.8125	-5.72944	2.98255	-0.819672	7.6584	27.738	0.961538	1.02381	0.950585	1.16732	1.15385	1.14068	1.50376	1.11111	1.4652	1.44404	1.60142	0.33275
90	Guinea		3.125	3.78788	2.91971	3.5461	3.08219	-3.15615	0	-3.77358	0.356506	-1.42096	0.540541	8.60215	2.64026	3.21543	3.27103	2.5641	2.20588	2.44604	3.08989	1.90736	2.40642	2.61097	-1.01781	-0.771208	0	0	0	0	2.16088	1.56185	4.86891	4.28571	5.47945	6.70996	4.25963	4.10506	4.09269	5.33393	8.40108	5.29513	3.40507	5.94963	5.97536	5.97412	7.80975	3.96591	11.0671
114	Kenya		0.150784	-0.0602228	5.20036	2.76091	0.83612	-2.50138	1.6584	-2.87228	4.75452	4.42361	1.9685	-2.4453	-6.04222	5.56304	-0.835306	13.7431	11.5943	6.12478	-3.91126	-0.310881	13.1601	8.22708	0.527942	6.38478	11.1905	4.63954	14.352	6.95538	1.22699	-3.1405	-0.671217	-2.37086	-0.0469263	1.11502	-8.24996	9.86346	-0.563111	-0.636943	0.4662	-13.655	4.99885	18.3045	5.48973	-9.95132	15.2292	18.4239	-15.6081
133	Mali		0.782515	10.6292	6.14714	5.54036	0.691294	2.97147	2.71903	4.42191	-0.135975	-1.16709	-14.8396	-16.5704	7.72853	15.1607	5.90363	5.57875	8.44317	1.25405	3.66464	2.44912	1.1422	-11.9991	-8.41927	-4.42437	6.37667	-0.0723215	3.15964	3.09092	16.043	55.6193	0.530778	0.849981	1.17522	5.36739	2.63922	2.86385	8.55101	8.74144	7.38889	1.80088	6.65685	6.20404	8.75933	3.22323	0.369456	10.7618	3.61858
144	Mozambique		11.4983	1.25	4.62963	3.63815	3.074	1.15979	3.49409	2.93652	3.21148	3.49222	-2.78266	4.62247	-1.13208	-7.12468	-13.0137	2.26378	1.23195	0.893706	1.58311	1.37291	-2.90996	-3.18567	2.49221	1.06383	0.93985	1.11732	0.736648	0.914077	1.08696	-1.07527	-12.3147	8.05272	-1.14723	0.773694	1.15163	1.13852	0.750469	0.744879	8.17505	-5.165	9.0209	-4.96904	2.08696	3.06644	-2.64463	-2.03735	2.6156
158	Niger		3.16664	3.10299	3.30242	3.16535	4.25889	3.01611	2.78567	16.7588	17.1009	-3.11489	-9.89562	-12.164	12.8198	6.3596	5.67158	0.520075	0.889901	3.58974	1.60396	-1.69558	2.81523	5.18704	-26.8011	-31.0043	20.6897	4.99248	4.01031	4.81961	-83.5523	706.988	3.19698	4.44099	3.25353	3.78503	3.79596	3.44083	3.80443	3.09837	4.79376	4.24635	3.08312	3.47428	4.09108	2.42448	0.78001	3.0935	4.05477
159	Nigeria		4.69476	5.00713	4.81364	4.17506	3.86954	4.15114	4.62443	4.73748	3.60224	3.55576	3.77051	4.45026	2.78697	2.87721	3.92491	2.38095	3.14533	2.60021	1.94494	0.875454	1.40822	1.59858	0.937699	1.62179	1.92129	1.96868	2.56429	2.98714	3.31687	3.4153	3.69881	3.82166	2.55368	0.69238	0.303173	-14.1149	4.48276	4.62046	0.157729	0.0944882	4.84581	0.120048	3.53717	5.71511	5.59785	1.19819	-12.0964
184	Rwanda		-2.25499	-4.39219	-3.61021	-3.44695	-4.46749	17.0146	-5.61998	4.34783	16.2591	-2.76587	-1.52244	18.633	-15.4321	19.9513	8.1812	6.25	4.41176	4.22535	11.6216	7.02179	10.181	-2.05339	-1.27421	10.2837	1.78531	-2.64877	0.855	4.62025	-0.184162	1.38376	3.67607	1.82552	-3.12015	-10.0221	15.0935	0.171821	-15.6561	15.5955	8.55594	-2.58296	16.2855	11.0642	24.4212	5.39056	7.26759	10.3065	11.3509
215	United Republic of Tanzania		1.61491	2.16344	-2.46936	4.84441	2.83688	4.34483	2.90813	5.87669	2.12314	-2.4057	-2.89105	-4.01128	3.00359	2.9477	3.78695	2.19519	2.8447	1.49026	1.53512	7.73213	-0.0889838	1.80671	2.67946	7.61928	4.04886	4.1087	1.90019	2.11066	2.26771	2.33516	3.1256	1.71067	1.53565	0.648181	0.178891	1.96429	8.9317	-8.68167	1.93662	5.87219	8.8907	7.86517	8.32564	3.87721	8.75883	-0.186961	7.14221
226	Uganda		-6.49916	2.41849	-0.0349834	0.96238	0	3.70884	1.53743	7.8341	7.79915	-1.33088	5.89755	3.48238	3.1295	2.36186	0.183825	0.861104	33.5477	-3.63368	-9.0042	-0.524109	1.58061	1.03734	2.56674	0.1001	4	-6.05769	9.00716	3.66197	11.2319	4.23453	1.71875	3.149	-4.91437	2.42756	1.29969	1.0566	5.30246	3.19149	0.343643	2.73973	33.3333	34.35	5.88016	3.69069	1.69492	3.33333	3.22581
233	Burkina Faso		3.96396	2.59965	7.09459	12.6183	0.840336	1.38889	1.64384	4.71698	2.3166	2.51572	-4.04908	-4.85934	0.94086	3.46205	2.3166	2.7673	2.69278	2.50298	2.44186	2.27015	2.44173	2.38353	2.53968	1.96078	25.8097	6.75784	3.91861	14.5758	29.6428	5.20705	2.54973	2.52099	2.58598	2.90926	2.74591	2.75761	2.75524	2.75477	2.75852	2.76027	2.76202	12.6814	2.69303	2.69511	2.69715	2.6993	2.70126
238	Ethiopia		#DIV/0!	#DIV/0!	#DIV/0!	#DIV/0!	#DIV/0!	#DIV/0!	#DIV/0!	#DIV/0!	#DIV/0!	#DIV/0!	#DIV/0!	#DIV/0!	#DIV/0!	#DIV/0!	#DIV/0!	#DIV/0!	#DIV/0!	#DIV/0!	#DIV/0!	#DIV/0!	#DIV/0!	#DIV/0!	#DIV/0!	#DIV/0!	#DIV/0!	#DIV/0!	#DIV/0!	#DIV/0!	#DIV/0!	#DIV/0!	#DIV/0!	#DIV/0!	11.154	-8.60662	4.31574	3.23958	6.72408	2.59056	-7.6963	9.09254	-4.76618	1.46175	4.93037	-11.8078	29.424	15.1163	26.168
250	Democratic Republic of the Congo		-3.75	-3.8961	-2.7027	-15.2778	3.27869	0.793651	0.787402	1.5625	0	1.53846	3.0303	1.47059	2.17391	1.41844	2.0979	1.36986	-2.7027	2.77778	0	1.35135	0	1.33333	1.31579	1.2987	2.5641	3.75	3.61446	3.48837	3.37079	3.26087	0.652632	-10.0607	-8.13953	1.26582	-7.5	-5.40541	-8.57143	-1.5625	10.5397	-2.19701	-11.9072	10.6167	-0.0904023	-0.0904841	-0.090566	-0.0906481	-0.105852
251	Zambia		0	0.769231	0.763359	0.757576	1.50376	1.48148	2.18978	2.14286	2.0979	2.73973	2	2.61438	1.27389	4.40252	8.43373	3.88889	2.13904	4.18848	-1.50754	6.63265	5.74163	-4.97738	-5.2381	11.5578	2.25225	3.0837	1.28205	1.68776	7.46888	3.861	3.71747	3.22581	-12.9941	7.75131	-6.66667	-25	3.7037	7.14286	19.0476	4	7.69231	0	-3.57143	3.7037	-3.57143	3.7037	1.78571
276	Sudan		#DIV/0!	#DIV/0!	#DIV/0!	#DIV/0!	#DIV/0!	#DIV/0!	#DIV/0!	#DIV/0!	#DIV/0!	#DIV/0!	#DIV/0!	#DIV/0!	#DIV/0!	#DIV/0!	#DIV/0!	#DIV/0!	#DIV/0!	#DIV/0!	#DIV/0!	#DIV/0!	#DIV/0!	#DIV/0!	#DIV/0!	#DIV/0!	#DIV/0!	#DIV/0!	#DIV/0!	#DIV/0!	#DIV/0!	#DIV/0!	#DIV/0!	#DIV/0!	#DIV/0!	#DIV/0!	#DIV/0!	#DIV/0!	#DIV/0!	#DIV/0!	#DIV/0!	#DIV/0!	#DIV/0!	#DIV/0!	#DIV/0!	#DIV/0!	#DIV/0!	#DIV/0!	#DIV/0!
[truncated: 22 more columns]

## Sheet: milk_yield
AreaCode	Country	Y1961	Y1962	Y1963	Y1964	Y1965	Y1966	Y1967	Y1968	Y1969	Y1970	Y1971	Y1972	Y1973	Y1974	Y1975	Y1976	Y1977	Y1978	Y1979	Y1980	Y1981	Y1982	Y1983	Y1984	Y1985	Y1986	Y1987	Y1988	Y1989	Y1990	Y1991	Y1992	Y1993	Y1994	Y1995	Y1996	Y1997	Y1998	Y1999	Y2000	Y2001	Y2002	Y2003	Y2004	Y2005	Y2006	Y2007	Y2008
32	Cameroon	0.0744	0.0736	0.0751	0.0685	0.0703	0.0723	0.0689	0.0679	0.0714	0.095	0.0985	0.0937	0.0931	0.0918	0.0952	0.0977	0.1011	0.1002	0.1167	0.1297	0.1333	0.1349	0.1345	0.1372	0.1343	0.112	0.108	0.102	0.0978	0.0945	0.1089	0.1128	0.1132	0.1088	0.1131	0.1096	0.1104	0.1111	0.1114	0.112	0.113	0.1054	0.1065	0.1076	0.1086	0.1117	0.1147	0.115
37	Central African Republic	0.17	0.17	0.17	0.17	0.17	0.17	0.17	0.17	0.17	0.17	0.17	0.17	0.17	0.17	0.17	0.17	0.17	0.17	0.2	0.2	0.2	0.21	0.21	0.22	0.22	0.22	0.2272	0.2251	0.2246	0.224	0.2243	0.262	0.2252	0.234	0.2619	0.264	0.2609	0.2601	0.2638	0.2659	0.2625	0.2613	0.2569	0.2538	0.2509	0.2615	0.2665	0.263
46	Congo	0.5	0.5	0.5	0.5	0.5	0.5	0.5	0.5	0.5	0.5	0.5	0.5	0.5	0.5	0.5	0.5	0.5	0.5	0.5	0.5	0.5	0.5	0.5	0.5	0.5	0.5	0.5	0.5	0.5	0.5	1.3789	1.3789	1.3795	1.3793	1.38	1.3797	1.3805	1.3805	1.381	1.381	1.381	1.381	1.3818	1.3822	1.3824	1.3828	1.3829	1.3831
81	Ghana	0.13	0.13	0.13	0.13	0.13	0.13	0.13	0.13	0.13	0.13	0.13	0.13	0.13	0.13	0.13	0.13	0.13	0.13	0.13	0.13	0.13	0.13	0.13	0.13	0.13	0.13	0.13	0.13	0.13	0.13	0.1496	0.1512	0.1504	0.1507	0.1487	0.1422	0.142	0.1418	0.1415	0.1413	0.141	0.1407	0.1404	0.1401	0.1397	0.13	0.13	0.139
90	Guinea	0.1222	0.1218	0.1212	0.1214	0.1209	0.1207	0.1205	0.1205	0.1207	0.1204	0.1218	0.1225	0.119	0.1202	0.1203	0.1211	0.1216	0.1223	0.1227	0.1233	0.1237	0.124	0.1242	0.1226	0.1209	0.1209	0.1209	0.1209	0.1209	0.1202	0.1781	0.1775	0.1773	0.1771	0.153	0.153	0.1532	0.1534	0.1529	0.1508	0.1503	0.149	0.1482	0.1474	0.1466	0.1464	0.146	0.1415
114	Kenya	0.224	0.2332	0.2233	0.2235	0.2258	0.2361	0.2289	0.2387	0.252	0.279	0.2897	0.2976	0.2927	0.3032	0.3051	0.3018	0.2786	0.2572	0.2645	0.2478	0.2444	0.256	0.2652	0.2781	0.2736	0.2976	0.3253	0.3119	0.3009	0.3016	0.2843	0.2766	0.282	0.284	0.2819	0.2939	0.2862	0.2828	0.3232	0.3174	0.393	0.4194	0.3616	0.4042	0.4819	0.4161	0.3343	0.4208
133	Mali	0.0698	0.0714	0.07	0.0698	0.071	0.0717	0.0714	0.0702	0.0711	0.0708	0.072	0.0721	0.0754	0.0693	0.0675	0.0673	0.0664	0.0664	0.0674	0.0707	0.0721	0.0727	0.0722	0.0715	0.0705	0.0698	0.0699	0.0699	0.0686	0.0702	0.0618	0.0622	0.0625	0.0629	0.0619	0.062	0.0621	0.0607	0.0593	0.0585	0.0597	0.0549	0.0595	0.0652	0.074	0.0712	0.0847	0.0846
144	Mozambique	0.1195	0.1153	0.1144	0.1147	0.1154	0.1155	0.1147	0.1153	0.1156	0.1154	0.1172	0.1151	0.1169	0.1203	0.1272	0.1331	0.1327	0.1329	0.1328	0.1327	0.1327	0.1309	0.1291	0.1296	0.1294	0.1293	0.129	0.1289	0.1288	0.1286	0.8985	0.9336	0.8752	0.8729	0.8739	0.8764	0.8789	0.8798	0.8807	0.8226	0.8847	0.8383	0.8884	0.8925	0.8983	0.9104	0.907	0.8445
158	Niger	0.0697	0.0698	0.0699	0.0702	0.0704	0.0717	0.0718	0.0715	0.065	0.0606	0.0595	0.0581	0.0552	0.0578	0.0606	0.0626	0.0644	0.066	0.0661	0.0669	0.0692	0.0705	0.0772	0.0764	0.0866	0.0758	0.0771	0.0802	0.0798	0.6771	0.0791	0.0882	0.088	0.0889	0.09	0.0897	0.0905	0.0909	0.092	0.0917	0.0918	0.093	0.0939	0.0943	0.0962	0.0998	0.1012	0.1017
159	Nigeria	0.2389	0.2393	0.2399	0.239	0.2391	0.2395	0.2389	0.2393	0.239	0.2397	0.2391	0.2398	0.2396	0.239	0.2399	0.239	0.2397	0.2393	0.2391	0.2395	0.2391	0.2398	0.2392	0.2393	0.2394	0.2394	0.2393	0.2391	0.2392	0.2398	0.2378	0.2357	0.2331	0.2441	0.2439	0.2439	0.2414	0.2426	0.2435	0.245	0.245	0.245	0.245	0.2449	0.2402	0.24	0.24	0.2449
184	Rwanda	0.1	0.0965	0.1084	0.1132	0.1178	0.1321	0.1207	0.1296	0.1327	0.1373	0.1267	0.1203	0.1133	0.1248	0.0958	0.1194	0.1441	0.1667	0.1615	0.1895	0.173	0.1706	0.1671	0.1627	0.1709	0.19	0.1901	0.1847	0.1814	0.1783	0.2275	0.2222	0.2119	0.2088	0.2169	0.2137	0.2113	0.2601	0.2529	0.2368	0.2686	0.2216	0.2054	0.1865	0.1788	0.1979	0.1874	0.1668
215	United Republic of Tanzania	0.1056	0.1058	0.107	0.111	0.111	0.1118	0.1139	0.1146	0.1168	0.1173	0.1157	0.1138	0.1135	0.1138	0.1141	0.1143	0.1143	0.1147	0.1144	0.1144	0.1168	0.1158	0.1156	0.1148	0.113	0.1135	0.1147	0.1161	0.1172	0.1171	0.1276	0.1264	0.1331	0.1263	0.1319	0.1309	0.1311	0.1317	0.1473	0.1485	0.1578	0.1582	0.1585	0.172	0.1909	0.1792	0.1801	0.1773
226	Uganda	0.35	0.35	0.35	0.35	0.35	0.35	0.35	0.35	0.35	0.35	0.35	0.35	0.35	0.35	0.35	0.35	0.35	0.35	0.35	0.35	0.35	0.35	0.35	0.35	0.35	0.35	0.35	0.35	0.35	0.35	0.4562	0.4557	0.4546	0.4565	0.4557	0.4553	0.455	0.4533	0.4522	0.4522	0.4513	0.4413	0.4313	0.4295	0.4283	0.4278	0.4268	0.4258
233	Burkina Faso	0.1173	0.1151	0.1127	0.1136	0.1171	0.1175	0.1186	0.1182	0.1161	0.1162	0.11	0.1018	0.0997	0.1037	0.1032	0.1024	0.1024	0.1022	0.1024	0.1014	0.1009	0.1004	0.1	0.0997	0.0965	0.0821	0.0786	0.0772	0.0707	0.075	0.0749	0.0747	0.0748	0.0747	0.0746	0.0745	0.0744	0.0743	0.0742	0.0741	0.0741	0.074	0.0776	0.0775	0.0774	0.0773	0.0772	0.0771
238	Ethiopia																																	0.1594	0.1457	0.1726	0.1862	0.184	0.1768	0.1753	0.1789	0.18	0.4372	0.4425	0.422	0.4108	0.3414	0.3366	0.3328
250	Democratic Republic of the Congo	0.7	0.7013	0.7027	0.6944	0.7049	0.7143	0.7244	0.7344	0.7385	0.7538	0.7576	0.7647	0.7681	0.7801	0.7832	0.7945	0.7973	0.7222	0.8108	0.8378	0.832	0.8493	0.8546	0.8571	0.8526	0.8563	0.8554	0.8488	0.8539	0.8478	0.8526	0.8366	0.8488	0.8481	0.85	0.8378	0.8286	0.8281	0.8254	0.9091	0.9103	0.8333	0.9117	0.9118	0.912	0.9121	0.9123	0.9127
251	Zambia	0.3	0.3	0.3	0.3	0.3	0.3	0.3	0.3	0.3	0.3	0.3	0.3	0.3	0.3	0.3	0.3	0.3	0.3	0.3	0.3	0.3	0.3	0.3	0.3	0.3	0.3	0.3	0.3	0.3	0.3	1.3856	1.3859	1.3862	1.3862	1.3865	1.3867	1.3865	1.3868	1.3871	1.3875	1.3878	1.3881	1.3883	1.3885	1.3888	1.3889	1.3892	1.3894
276	Sudan
	Growth rate of meat animals
32	Cameroon		-1.07527	2.03804	-8.78828	2.62774	2.84495	-4.70263	-1.45138	5.15464	33.0532	3.68421	-4.8731	-0.640342	-1.39635	3.7037	2.62605	3.48004	-0.890208	16.4671	11.1397	2.77564	1.2003	-0.296516	2.00743	-2.1137	-16.6046	-3.57143	-5.55556	-4.11765	-3.37423	15.2381	3.58127	0.35461	-3.88693	3.95221	-3.09461	0.729927	0.634058	0.270027	0.5386	0.892857	-6.72566	1.04364	1.03286	0.929368	2.85451	2.68577	0.261552
37	Central African Republic		0	0	0	0	0	0	0	0	0	0	0	0	0	0	0	0	0	17.6471	0	0	5	0	4.7619	0	0	3.27273	-0.924296	-0.222124	-0.267142	0.133929	16.8078	-14.0458	3.90764	11.9231	0.801833	-1.17424	-0.306631	1.42253	0.796058	-1.27868	-0.457143	-1.68389	-1.2067	-1.14263	4.22479	1.91205	-1.31332
46	Congo		0	0	0	0	0	0	0	0	0	0	0	0	0	0	0	0	0	0	0	0	0	0	0	0	0	0	0	0	0	175.78	0	0.0435129	-0.014498	0.0507504	-0.0217391	0.0579836	0	0.0362188	0	0	0	0.057929	0.0289477	0.0144697	0.0289352	0.0072317	0.0144624
81	Ghana		0	0	0	0	0	0	0	0	0	0	0	0	0	0	0	0	0	0	0	0	0	0	0	0	0	0	0	0	0	15.0769	1.06952	-0.529101	0.199468	-1.32714	-4.37122	-0.140647	-0.140845	-0.211566	-0.141343	-0.212314	-0.212766	-0.21322	-0.213675	-0.28551	-6.94345	0	6.92308
90	Guinea		-0.327332	-0.492611	0.165017	-0.411862	-0.165426	-0.1657	0	0.165975	-0.24855	1.16279	0.574713	-2.85714	1.0084	0.0831947	0.665004	0.412882	0.575658	0.327065	0.488998	0.324412	0.242522	0.16129	-1.28824	-1.38662	0	0	0	0	-0.578991	48.1697	-0.336889	-0.112676	-0.112803	-13.6081	0	0.130719	0.130548	-0.325945	-1.37345	-0.331565	-0.864937	-0.536913	-0.539811	-0.542741	-0.136426	-0.273224	-3.08219
114	Kenya		4.10714	-4.24528	0.0895656	1.02908	4.56156	-3.04956	4.28135	5.57185	10.7143	3.83513	2.72696	-1.64651	3.58729	0.626649	-1.08161	-7.68721	-7.68126	2.83826	-6.3138	-1.37207	4.74632	3.59375	4.86425	-1.61812	8.77193	9.3078	-4.11927	-3.52677	0.232635	-5.73607	-2.70841	1.95228	0.70922	-0.739437	4.25683	-2.61994	-1.18798	14.2857	-1.79455	23.8185	6.71756	-13.7816	11.781	19.2232	-13.6543	-19.6587	25.875
133	Mali		2.29226	-1.96078	-0.285714	1.7192	0.985915	-0.41841	-1.68067	1.28205	-0.421941	1.69492	0.138889	4.57698	-8.09019	-2.5974	-0.296296	-1.3373	0	1.50602	4.89614	1.9802	0.832178	-0.687758	-0.969529	-1.3986	-0.992908	0.143266	0	-1.8598	2.33236	-11.9658	0.647249	0.482315	0.64	-1.58983	0.161551	0.16129	-2.25443	-2.30643	-1.34907	2.05128	-8.0402	8.37887	9.57983	13.4969	-3.78378	18.9607	-0.118064
144	Mozambique		-3.51464	-0.780572	0.262238	0.610288	0.0866551	-0.692641	0.523104	0.260191	-0.17301	1.55979	-1.79181	1.56386	2.90847	5.73566	4.63836	-0.300526	0.150716	-0.0752445	-0.0753012	0	-1.35644	-1.3751	0.387297	-0.154321	-0.0772798	-0.232019	-0.0775194	-0.0775795	-0.15528	598.678	3.90651	-6.25536	-0.262797	0.114561	0.286074	0.285258	0.102401	0.102296	-6.59703	7.54923	-5.24472	5.97638	0.461504	0.64986	1.34699	-0.373462	-6.89085
158	Niger		0.143472	0.143266	0.429185	0.2849	1.84659	0.13947	-0.417827	-9.09091	-6.76923	-1.81518	-2.35294	-4.99139	4.71014	4.84429	3.30033	2.8754	2.48447	0.151515	1.21029	3.43797	1.87861	9.50355	-1.03627	13.3508	-12.4711	1.71504	4.02075	-0.498753	748.496	-88.3178	11.5044	-0.226757	1.02273	1.23735	-0.333333	0.891862	0.441989	1.21012	-0.326087	0.109051	1.30719	0.967742	0.425985	2.01485	3.7422	1.40281	0.494071
159	Nigeria		0.167434	0.250731	-0.375156	0.041841	0.167294	-0.250522	0.167434	-0.125366	0.292887	-0.250313	0.292765	-0.0834028	-0.250417	0.376569	-0.375156	0.292887	-0.166875	-0.0835771	0.167294	-0.167015	0.292765	-0.250209	0.041806	0.0417885	0	-0.0417711	-0.0835771	0.0418235	0.250836	-0.834028	-0.883095	-1.1031	4.719	-0.0819336	0	-1.02501	0.4971	0.370981	0.616016	0	0	0	-0.0408163	-1.91915	-0.0832639	0	2.04167
184	Rwanda		-3.5	12.3316	4.42804	4.0636	12.1392	-8.62983	7.37365	2.39198	3.46647	-7.72032	-5.0513	-5.81879	10.15	-23.2372	24.6347	20.6868	15.6836	-3.11938	17.3375	-8.70712	-1.38728	-2.05158	-2.63315	5.03995	11.1761	0.0526316	-2.84061	-1.78668	-1.70893	27.5939	-2.32967	-4.63546	-1.46295	3.87931	-1.47533	-1.12307	23.0951	-2.76817	-6.36615	13.4291	-17.4981	-7.31047	-9.20156	-4.12869	10.6823	-5.30571	-10.9925
215	United Republic of Tanzania		0.189394	1.13422	3.73832	0	0.720721	1.87835	0.614574	1.91972	0.428082	-1.36402	-1.64218	-0.26362	0.264317	0.26362	0.175285	0	0.349956	-0.261552	0	2.0979	-0.856164	-0.172712	-0.692042	-1.56794	0.442478	1.05727	1.22058	0.947459	-0.0853242	8.9667	-0.940439	5.30063	-5.10894	4.43389	-0.75815	0.152788	0.457666	11.8451	0.814664	6.26263	0.253485	0.189633	8.51735	10.9884	-6.12886	0.502232	-1.55469
226	Uganda		0	0	0	0	0	0	0	0	0	0	0	0	0	0	0	0	0	0	0	0	0	0	0	0	0	0	0	0	0	30.3429	-0.109601	-0.241387	0.41795	-0.175246	-0.087777	-0.0658906	-0.373626	-0.242665	0	-0.199027	-2.21582	-2.26603	-0.417343	-0.279395	-0.116741	-0.233754	-0.234302
233	Burkina Faso		-1.87553	-2.08514	0.79858	3.08099	0.341588	0.93617	-0.337268	-1.77665	0.0861326	-5.33563	-7.45455	-2.06287	4.01204	-0.48216	-0.775194	0	-0.195313	0.195695	-0.976562	-0.493097	-0.49554	-0.398406	-0.3	-3.20963	-14.9223	-4.26309	-1.78117	-8.41969	6.08204	-0.133333	-0.267023	0.133869	-0.13369	-0.133869	-0.134048	-0.134228	-0.134409	-0.13459	-0.134771	0	-0.134953	4.86486	-0.128866	-0.129032	-0.129199	-0.129366	-0.129534
238	Ethiopia		#DIV/0!	#DIV/0!	#DIV/0!	#DIV/0!	#DIV/0!	#DIV/0!	#DIV/0!	#DIV/0!	#DIV/0!	#DIV/0!	#DIV/0!	#DIV/0!	#DIV/0!	#DIV/0!	#DIV/0!	#DIV/0!	#DIV/0!	#DIV/0!	#DIV/0!	#DIV/0!	#DIV/0!	#DIV/0!	#DIV/0!	#DIV/0!	#DIV/0!	#DIV/0!	#DIV/0!	#DIV/0!	#DIV/0!	#DIV/0!	#DIV/0!	#DIV/0!	-8.59473	18.4626	7.87949	-1.18153	-3.91304	-0.848416	2.05362	0.614869	142.889	1.21226	-4.63277	-2.65403	-16.8939	-1.40598	-1.12894
250	Democratic Republic of the Congo		0.185714	0.199629	-1.18116	1.5121	1.33352	1.41397	1.38045	0.558279	2.07177	0.504112	0.93717	0.444619	1.5623	0.397385	1.4428	0.352423	-9.41929	12.2681	3.33004	-0.692289	2.07933	0.624043	0.292535	-0.525026	0.433967	-0.105103	-0.771569	0.600848	-0.714369	0.566171	-1.87661	1.45828	-0.0824694	0.22403	-1.43529	-1.09811	-0.0603427	-0.326048	10.1405	0.131999	-8.45875	9.40838	0.0109685	0.0219346	0.0109649	0.0219274	0.0438452
251	Zambia		0	0	0	0	0	0	0	0	0	0	0	0	0	0	0	0	0	0	0	0	0	0	0	0	0	0	0	0	0	361.867	0.0216513	0.0216466	0	0.0216419	0.0144248	-0.0144227	0.0216372	0.0216325	0.0288371	0.0216216	0.0216169	0.0144082	0.0144061	0.021606	0.00720046	0.0215998	0.0143968
276	Sudan		#DIV/0!	#DIV/0!	#DIV/0!	#DIV/0!	#DIV/0!	#DIV/0!	#DIV/0!	#DIV/0!	#DIV/0!	#DIV/0!	#DIV/0!	#DIV/0!	#DIV/0!	#DIV/0!	#DIV/0!	#DIV/0!	#DIV/0!	#DIV/0!	#DIV/0!	#DIV/0!	#DIV/0!	#DIV/0!	#DIV/0!	#DIV/0!	#DIV/0!	#DIV/0!	#DIV/0!	#DIV/0!	#DIV/0!	#DIV/0!	#DIV/0!	#DIV/0!	#DIV/0!	#DIV/0!	#DIV/0!	#DIV/0!	#DIV/0!	#DIV/0!	#DIV/0!	#DIV/0!	#DIV/0!	#DIV/0!	#DIV/0!	#DIV/0!	#DIV/0!	#DIV/0!	#DIV/0!
[truncated: 22 more columns]

## Sheet: Q_m
																																Q_m is estimated using equation (4)
								2013-2017		2010		2011		2012		2013		2014		2015		2016		2017		2018		2019		2020		2021		2022		2023		2024		2025		2026		2027		2028		2029
	Country	total_meat_ani	no_milk_animals	% of animals at risk of tryp	Prevalence rate of tryp (%)	meat_yield	milk_yield	Qm_meat	Qm_milk	Qm_meat	Qm_milk	Qm_meat	Qm_milk	Qm_meat	Qm_milk	Qm_meat	Qm_milk	Qm_meat	Qm_milk	Qm_meat	Qm_milk	Qm_meat	Qm_milk	Qm_meat	Qm_milk	Qm_meat	Qm_milk	Qm_meat	Qm_milk	Qm_meat	Qm_milk	Qm_meat	Qm_milk	Qm_meat	Qm_milk	Qm_meat	Qm_milk	Qm_meat	Qm_milk	Qm_meat	Qm_milk	Qm_meat	Qm_milk	Qm_meat	Qm_milk	Qm_meat	Qm_milk	Qm_meat	Qm_milk
	Cameroon	3.2668e+06	2.2354e+06	38.8182	15	0.0695187	0.112692	6611.81	7334.08	5796.07	7035.6	5936.97	7106.88	5383.28	7250.39	5359.85	7368.6	5817.94	7625.7	5888.14	7302.4	5523.25	7168.91	5366.21	7151.67	5331.98	7165.28	5306.81	7179.12	5306.63	7170.08	5386.75	7219.32	5306.27	7239.5	5306.09	7259.74	5305.91	7280.03	5305.73	7300.38	5305.56	7320.79	5305.38	7341.25	5305.2	7361.77	5305.02	7382.35
	Central African Republic	1.40264e+06	312262	35.7273	46.75	0.124476	0.256126	14580.8	6679.21	6332.4	6264.44	6303.27	6431.3	6060.73	6681.92	6191.34	6890.2	6307.43	6473.67	6429.18	6565.04	6754.31	6657.3	6700.65	6723.98	6803.38	6809.77	6912.24	6894.93	6912.01	6886.24	7016.37	6933.53	6911.54	6952.91	6911.31	6972.35	6911.08	6991.84	6910.84	7011.38	6910.61	7030.98	6910.38	7050.64	6910.15	7070.35	6909.91	7090.11
	Congo	119921	2860	33.33	33.33	0.44304	1.38028	2951.06	219.267	377.367	203.626	386.737	203.685	394.856	207.573	388.055	207.618	373.129	222.182	364.971	211.062	375.964	222.172	371.989	233.287	371.23	285.722	370.593	288.17	370.58	287.807	376.176	289.783	370.555	290.593	370.543	291.406	370.531	292.22	370.518	293.037	370.506	293.856	370.493	294.678	370.481	295.501	370.468	296.328
	Ghana	1.94059e+06	312088	47.2381	8.5	0.106117	0.136949	4134.27	858.056	1681.69	760.368	1748.76	830.552	1812.51	864.491	1855.94	864.491	1875.72	830.807	2232.2	857.897	2129.68	885.359	3195.68	914.144	2714.88	921.473	2892.37	928.765	2892.27	927.594	2935.94	933.965	2892.08	936.575	2891.98	939.194	2891.88	941.819	2891.79	944.452	2891.69	947.092	2891.59	949.739	2891.49	952.394	2891.4	955.056
	Guinea	1.29234e+06	1.27122e+06	40.5	8.75	0.0843296	0.173782	1931.03	3914.34	833.015	3229.93	861.958	3438.54	903.901	3589.98	973.069	3745.46	1022.73	3847.8	1082.96	4048.54	1085.67	4262.27	1215.85	4484	1285.31	4132.73	1368.19	4965.26	1368.14	4959	1388.8	4993.05	1368.05	5007.01	1368	5021.01	1367.96	5035.04	1367.91	5049.12	1367.86	5063.23	1367.82	5077.39	1367.77	5091.58	1367.73	5105.81
	Kenya	5.51105e+06	12879775	46.25	12	0.128161	0.373475	19599.9	133485	18822.6	134568	18425.8	136632	17567.7	137999	17992.9	135631	17794.8	124474	17907.1	126841	20047.8	146314	19644.9	131679	19815.4	138143	21868.8	153407	21868.1	153214	22198.3	154266	21866.6	154697	21865.9	155130	21865.1	155564	21864.4	155998	21863.7	156435	21862.9	156872	21862.2	157310	21861.4	157750
	Mali	5987391	29321134	17.4762	20	0.0622441	0.0481728	6513.02	24684.8	6968.6	30796.4	7354.68	31920	7435.04	29887.6	7447.77	23606.8	6516.18	26582.8	7428.67	21385.7	8089.32	21994.7	9350.79	15590.9	9613	16286.8	9587.58	16908.2	9587.25	16886.9	9732.01	17002.9	9586.61	17050.4	9586.29	17098.1	9585.96	17145.9	9585.64	17193.8	9585.32	17241.9	9584.99	17290.1	9584.67	17338.4	9584.35	17386.9
	Mozambique	2.26336e+06	618057	32.25	9.63636	0.0741804	0.919585	2608.89	8831.48	1273.04	8239.27	1416.16	8353.57	1595.13	8554.41	1680.96	8562.41	1696.5	8591.97	1347.94	8673.97	929.89	8733.13	1445.15	12643.9	1336.16	13027	1457.2	13392.6	1457.15	13375.7	1479.15	13467.6	1457.05	13505.2	1457	13543	1456.95	13580.8	1456.91	13618.8	1456.86	13656.9	1456.81	13695	1456.76	13733.3	1456.71	13771.7
	Niger	4416688	10957459	3.5	1.16667	0.0568599	0.104361	51.2729	233.472	51.7493	197.575	36.0455	197.524	36.9307	206.776	26.39	196.196	27.1189	205.379	30.1	244.4	30.5462	255.854	31.1168	268.1	31.0849	280.944	29.6389	294.415	29.6379	294.044	30.0854	296.064	29.6359	296.891	29.6349	297.721	29.6339	298.553	29.6329	299.388	29.632	300.225	29.631	301.064	29.63	301.906	29.629	302.75
	Nigeria	25874000	2.26837e+06	29.8056	9.48333	0.0463483	0.239668	16948.3	7683.41	15697.4	6280.4	15544.8	7957.36	13599.4	8000.82	16230.2	8055.23	16596.4	8267.77	16896.8	7260.56	17434	7186.57	15337.5	7234.56	16470.4	7295.85	17052.3	7400.79	17051.7	7391.46	17309.2	7442.22	17050.6	7463.02	17050	7483.89	17049.4	7504.81	17048.8	7525.79	17048.3	7546.82	17047.7	7567.92	17047.1	7589.07	17046.6	7610.29
	Rwanda	786319	1374496	37.3636	6.2	0.112359	0.180998	1023.34	2881.56	351.004	2979.92	368.117	2944.26	394.516	2962.06	422.956	3138.62	395.188	2626.95	543.737	2986.22	534.86	2794.94	503.331	2809.73	466.829	2918.1	455.011	2951.09	454.996	2947.37	461.866	2967.62	454.965	2975.91	454.95	2984.23	454.935	2992.57	454.919	3000.94	454.904	3009.33	454.889	3017.74	454.874	3026.17	454.858	3034.63
	United Republic of Tanzania	5480101	10262907	35	9.55556	0.0758398	0.190411	6949.92	32678.1	2609.85	30356.9	3204.6	31849.8	3531.45	33790.8	3739.88	34960.6	3892.67	36566.7	3609.54	37885.9	3564.38	39128.9	4410.09	38356.1	5158.65	43668.4	5319.65	43715.6	5319.47	43660.5	5399.79	43960.3	5319.11	44083.2	5318.93	44206.5	5318.75	44330	5318.57	44454	5318.39	44578.2	5318.21	44702.8	5318.04	44827.8	5317.86	44953.1
	Uganda	4.00422e+06	3.75348e+06	28.2647	20	0.0969835	0.422076	10976.4	44778.5	6233.69	38920.5	6421.98	40083.3	6437.9	41267.6	6596.77	42506	6614.5	43814.5	6529.76	45106.2	6637.99	46185.5	6632.75	45621.2	6654.22	57664.2	6690.26	50685	6690.04	50621.1	6791.05	50968.7	6689.58	51111.2	6689.36	51254.1	6689.13	51397.4	6688.91	51541	6688.68	51685.1	6688.46	51829.6	6688.23	51974.5	6688.01	52119.8
	Burkina Faso	5126863	4.80931e+06	34.7187	6.54125	0.0416069	0.0840898	2422.21	4592.2	4475.05	3430.39	4622.04	3518.68	4666.46	3604.6	4639.92	3712.01	4890.64	4943.95	4195.13	4970.28	4572.74	5174.97	4642.1	5304.32	4875.5	4943.08	4770.57	4747.95	4770.41	4741.97	4842.44	4774.54	4770.09	4787.88	4769.93	4801.27	4769.77	4814.69	4769.61	4828.15	4769.45	4841.64	4769.29	4855.18	4769.13	4868.75	4768.96	4882.36
	Ethiopia	9740311	15379471	20	8.12	0.06391	0.23466	5054.73	29304.6	7245.45	36296.2	7217.52	29753.3	6845.56	33553.7	7093.23	31056.9	7656.3	29700.8	8417.16	29298.9	8371.28	28188.7	8607.81	27859.6	8540.97	28749	8573.17	29593.4	8572.88	29556.1	8702.32	29759.1	8572.3	29842.3	8572.02	29925.7	8571.73	30009.3	8571.44	30093.2	8571.15	30177.4	8570.86	30261.7	8570.57	30346.3	8570.28	30431.1
	Democratic Republic of the Congo	908298	8806.4	18.4737	5	0.24806	1.07422	1040.59	43.6903	253.249	34.6382	254.679	36.9466	253.878	41.5674	255.8	43.8746	256.56	45.2618	265.162	33.0387	262.806	33.7847	277.399	34.4765	281.961	35.6438	285.438	36.8462	285.428	36.7998	289.738	37.0525	285.409	37.1561	285.399	37.2599	285.39	37.3641	285.38	37.4685	285.371	37.5733	285.361	37.6783	285.351	37.7836	285.342	37.8893
	Zambia	1.90417e+06	285000	45.5882	14.5833	0.140062	1.39107	8865.54	13178.7	2943.74	13629.7	3092.83	13631.6	4144.66	13634.6	4016.08	13636.5	4024	13877.6	3205.86	12714.8	3187.94	12485.4	3882.65	13186.6	4131.3	15154.3	3925.41	15062.1	3925.27	15043.1	3984.54	15146.4	3925.01	15188.8	3924.88	15231.2	3924.74	15273.8	3924.61	15316.5	3924.48	15359.3	3924.35	15402.3	3924.21	15445.3	3924.08	15488.5
	Sudan	19484830	50038380	48.9091	9	0.0448901	0.0882549	19250.8	97195.1	43606.1	95003.1	43606.1	95003.1	43606.1	95003.1	43747.6	95920.1	43976.5	96592.1	43903.1	97957.5	44298.8	99216.1	44107.6	100262	44070.6	101039	43934.2	101795	43932.7	101667	44596	102365	43929.7	102651	43928.2	102938	43926.8	103226	43925.3	103514	43923.8	103804	43922.3	104094	43920.8	104385	43919.4	104677
[truncated: 2 more columns]

## Sheet: Q_m_Summary
																																Q_m is estimated using equation (4)
	Country							2013-2017		2010		2011		2012		2013		2014		2015		2016		2017		2018		2019		2020		2021		2022		2023		2024		2025		2026		2027		2028		2029
	area	total_meat_ani	no_milk_animals	% of animals at risk of tryp	Prevalence rate of tryp (%)	meat_yield	milk_yield	Qm_meat	Qm_milk	Qm_meat	Qm_milk	Qm_meat	Qm_milk	Qm_meat	Qm_milk	Qm_meat	Qm_milk	Qm_meat	Qm_milk	Qm_meat	Qm_milk	Qm_meat	Qm_milk	Qm_meat	Qm_milk	Qm_meat	Qm_milk	Qm_meat	Qm_milk	Qm_meat	Qm_milk	Qm_meat	Qm_milk	Qm_meat	Qm_milk	Qm_meat	Qm_milk	Qm_meat	Qm_milk	Qm_meat	Qm_milk	Qm_meat	Qm_milk	Qm_meat	Qm_milk	Qm_meat	Qm_milk	Qm_meat	Qm_milk
	Cameroon	3.2668e+06	2.2354e+06	38.8182	15	0.0695187	0.112692	6611.81	7334.08	5796.07	7035.6	5936.97	7106.88	5383.28	7250.39	5359.85	7368.6	5817.94	7625.7	5888.14	7302.4	5523.25	7168.91	5366.21	7151.67	5331.98	7165.28	5306.81	7179.12	5306.63	7170.08	5386.75	7219.32	5306.27	7239.5	5306.09	7259.74	5305.91	7280.03	5305.73	7300.38	5305.56	7320.79	5305.38	7341.25	5305.2	7361.77	5305.02	7382.35
	Central African Republic	1.40264e+06	312262	35.7273	46.75	0.124476	0.256126	14580.8	6679.21	6332.4	6264.44	6303.27	6431.3	6060.73	6681.92	6191.34	6890.2	6307.43	6473.67	6429.18	6565.04	6754.31	6657.3	6700.65	6723.98	6803.38	6809.77	6912.24	6894.93	6912.01	6886.24	7016.37	6933.53	6911.54	6952.91	6911.31	6972.35	6911.08	6991.84	6910.84	7011.38	6910.61	7030.98	6910.38	7050.64	6910.15	7070.35	6909.91	7090.11
	Congo	119921	2860	33.33	33.33	0.44304	1.38028	2951.06	219.267	377.367	203.626	386.737	203.685	394.856	207.573	388.055	207.618	373.129	222.182	364.971	211.062	375.964	222.172	371.989	233.287	371.23	285.722	370.593	288.17	370.58	287.807	376.176	289.783	370.555	290.593	370.543	291.406	370.531	292.22	370.518	293.037	370.506	293.856	370.493	294.678	370.481	295.501	370.468	296.328
	Ghana	1.94059e+06	312088	47.2381	8.5	0.106117	0.136949	4134.27	858.056	1681.69	760.368	1748.76	830.552	1812.51	864.491	1855.94	864.491	1875.72	830.807	2232.2	857.897	2129.68	885.359	3195.68	914.144	2714.88	921.473	2892.37	928.765	2892.27	927.594	2935.94	933.965	2892.08	936.575	2891.98	939.194	2891.88	941.819	2891.79	944.452	2891.69	947.092	2891.59	949.739	2891.49	952.394	2891.4	955.056
	Guinea	1.29234e+06	1.27122e+06	40.5	8.75	0.0843296	0.173782	1931.03	3914.34	833.015	3229.93	861.958	3438.54	903.901	3589.98	973.069	3745.46	1022.73	3847.8	1082.96	4048.54	1085.67	4262.27	1215.85	4484	1285.31	4132.73	1368.19	4965.26	1368.14	4959	1388.8	4993.05	1368.05	5007.01	1368	5021.01	1367.96	5035.04	1367.91	5049.12	1367.86	5063.23	1367.82	5077.39	1367.77	5091.58	1367.73	5105.81
	Kenya	5.51105e+06	12879775	46.25	12	0.128161	0.373475	19599.9	133485	18822.6	134568	18425.8	136632	17567.7	137999	17992.9	135631	17794.8	124474	17907.1	126841	20047.8	146314	19644.9	131679	19815.4	138143	21868.8	153407	21868.1	153214	22198.3	154266	21866.6	154697	21865.9	155130	21865.1	155564	21864.4	155998	21863.7	156435	21862.9	156872	21862.2	157310	21861.4	157750
	Mali	5987391	29321134	17.4762	20	0.0622441	0.0481728	6513.02	24684.8	6968.6	30796.4	7354.68	31920	7435.04	29887.6	7447.77	23606.8	6516.18	26582.8	7428.67	21385.7	8089.32	21994.7	9350.79	15590.9	9613	16286.8	9587.58	16908.2	9587.25	16886.9	9732.01	17002.9	9586.61	17050.4	9586.29	17098.1	9585.96	17145.9	9585.64	17193.8	9585.32	17241.9	9584.99	17290.1	9584.67	17338.4	9584.35	17386.9
	Mozambique	2.26336e+06	618057	32.25	9.63636	0.0741804	0.919585	2608.89	8831.48	1273.04	8239.27	1416.16	8353.57	1595.13	8554.41	1680.96	8562.41	1696.5	8591.97	1347.94	8673.97	929.89	8733.13	1445.15	12643.9	1336.16	13027	1457.2	13392.6	1457.15	13375.7	1479.15	13467.6	1457.05	13505.2	1457	13543	1456.95	13580.8	1456.91	13618.8	1456.86	13656.9	1456.81	13695	1456.76	13733.3	1456.71	13771.7
	Niger	4416688	10957459	3.5	1.16667	0.0568599	0.104361	51.2729	233.472	51.7493	197.575	36.0455	197.524	36.9307	206.776	26.39	196.196	27.1189	205.379	30.1	244.4	30.5462	255.854	31.1168	268.1	31.0849	280.944	29.6389	294.415	29.6379	294.044	30.0854	296.064	29.6359	296.891	29.6349	297.721	29.6339	298.553	29.6329	299.388	29.632	300.225	29.631	301.064	29.63	301.906	29.629	302.75
	Nigeria	25874000	2.26837e+06	29.8056	9.48333	0.0463483	0.239668	16948.3	7683.41	15697.4	6280.4	15544.8	7957.36	13599.4	8000.82	16230.2	8055.23	16596.4	8267.77	16896.8	7260.56	17434	7186.57	15337.5	7234.56	16470.4	7295.85	17052.3	7400.79	17051.7	7391.46	17309.2	7442.22	17050.6	7463.02	17050	7483.89	17049.4	7504.81	17048.8	7525.79	17048.3	7546.82	17047.7	7567.92	17047.1	7589.07	17046.6	7610.29
	Rwanda	786319	1374496	37.3636	6.2	0.112359	0.180998	1023.34	2881.56	351.004	2979.92	368.117	2944.26	394.516	2962.06	422.956	3138.62	395.188	2626.95	543.737	2986.22	534.86	2794.94	503.331	2809.73	466.829	2918.1	455.011	2951.09	454.996	2947.37	461.866	2967.62	454.965	2975.91	454.95	2984.23	454.935	2992.57	454.919	3000.94	454.904	3009.33	454.889	3017.74	454.874	3026.17	454.858	3034.63
	United Republic of Tanzania	5480101	10262907	35	9.55556	0.0758398	0.190411	6949.92	32678.1	2609.85	30356.9	3204.6	31849.8	3531.45	33790.8	3739.88	34960.6	3892.67	36566.7	3609.54	37885.9	3564.38	39128.9	4410.09	38356.1	5158.65	43668.4	5319.65	43715.6	5319.47	43660.5	5399.79	43960.3	5319.11	44083.2	5318.93	44206.5	5318.75	44330	5318.57	44454	5318.39	44578.2	5318.21	44702.8	5318.04	44827.8	5317.86	44953.1
	Uganda	4.00422e+06	3.75348e+06	28.2647	20	0.0969835	0.422076	10976.4	44778.5	6233.69	38920.5	6421.98	40083.3	6437.9	41267.6	6596.77	42506	6614.5	43814.5	6529.76	45106.2	6637.99	46185.5	6632.75	45621.2	6654.22	57664.2	6690.26	50685	6690.04	50621.1	6791.05	50968.7	6689.58	51111.2	6689.36	51254.1	6689.13	51397.4	6688.91	51541	6688.68	51685.1	6688.46	51829.6	6688.23	51974.5	6688.01	52119.8
	Burkina Faso	5126863	4.80931e+06	34.7187	6.54125	0.0416069	0.0840898	2422.21	4592.2	4475.05	3430.39	4622.04	3518.68	4666.46	3604.6	4639.92	3712.01	4890.64	4943.95	4195.13	4970.28	4572.74	5174.97	4642.1	5304.32	4875.5	4943.08	4770.57	4747.95	4770.41	4741.97	4842.44	4774.54	4770.09	4787.88	4769.93	4801.27	4769.77	4814.69	4769.61	4828.15	4769.45	4841.64	4769.29	4855.18	4769.13	4868.75	4768.96	4882.36
	Ethiopia	9740311	15379471	20	8.12	0.06391	0.23466	5054.73	29304.6	7245.45	36296.2	7217.52	29753.3	6845.56	33553.7	7093.23	31056.9	7656.3	29700.8	8417.16	29298.9	8371.28	28188.7	8607.81	27859.6	8540.97	28749	8573.17	29593.4	8572.88	29556.1	8702.32	29759.1	8572.3	29842.3	8572.02	29925.7	8571.73	30009.3	8571.44	30093.2	8571.15	30177.4	8570.86	30261.7	8570.57	30346.3	8570.28	30431.1
	Democratic Republic of the Congo	908298	8806.4	18.4737	5	0.24806	1.07422	1040.59	43.6903	253.249	34.6382	254.679	36.9466	253.878	41.5674	255.8	43.8746	256.56	45.2618	265.162	33.0387	262.806	33.7847	277.399	34.4765	281.961	35.6438	285.438	36.8462	285.428	36.7998	289.738	37.0525	285.409	37.1561	285.399	37.2599	285.39	37.3641	285.38	37.4685	285.371	37.5733	285.361	37.6783	285.351	37.7836	285.342	37.8893
	Zambia	1.90417e+06	285000	45.5882	14.5833	0.140062	1.39107	8865.54	13178.7	2943.74	13629.7	3092.83	13631.6	4144.66	13634.6	4016.08	13636.5	4024	13877.6	3205.86	12714.8	3187.94	12485.4	3882.65	13186.6	4131.3	15154.3	3925.41	15062.1	3925.27	15043.1	3984.54	15146.4	3925.01	15188.8	3924.88	15231.2	3924.74	15273.8	3924.61	15316.5	3924.48	15359.3	3924.35	15402.3	3924.21	15445.3	3924.08	15488.5
	Sudan	19484830	50038380	48.9091	9	0.0448901	0.0882549	19250.8	97195.1	43606.1	95003.1	43606.1	95003.1	43606.1	95003.1	43747.6	95920.1	43976.5	96592.1	43903.1	97957.5	44298.8	99216.1	44107.6	100262	44070.6	101039	43934.2	101795	43932.7	101667	44596	102365	43929.7	102651	43928.2	102938	43926.8	103226	43925.3	103514	43923.8	103804	43922.3	104094	43920.8	104385	43919.4	104677
[truncated: 23 more columns]

## Sheet: benefit_of_WRB_detailed
	2010			Key parameters					5% adoption rate								10% adoption rate								15% adoption rate								25% adoption rate								50% adoption rate
	Country	Qm_meat	Qm_milk	Price of meat (US$/tonne)	Price of milk (US$/tonne)	ed for meat	ed for milk	ess	K-meat	K-milk	Z for meat	Z for milk	Meat PS	Milk PS	Meat CS	Milk CS	K-meat	K-milk	Z for meat	Z for milk	Meat PS	Milk PS	Meat CS	Milk CS	K-meat	K-milk	Z for meat	Z for milk	Meat PS	Milk PS	Meat CS	Milk CS	K-meat	K-milk	Z for meat	Z for milk	Meat PS	Milk PS	Meat CS	Milk CS	K-meat	K-milk	Z for meat	Z for milk	Meat PS	Milk PS	Meat CS	Milk CS
	Cameroon	5796.07	7035.6	1386.84	944.014	-0.57	-0.59	0.4	0.1135	0.114412	0.0468041	0.0462272	543266	459041	381240	311214	0.227	0.228825	0.0936082	0.0924543	1.10084e+06	930434	772516	630802	0.3405	0.343237	0.140412	0.138682	1.67271e+06	1.41418e+06	1.17383e+06	958764	0.5675	0.572061	0.234021	0.231136	2.85936e+06	2.41872e+06	2.00657e+06	1.63981e+06	1.135	1.14412	0.468041	0.462272	6.07628e+06	5.14623e+06	4.26406e+06	3.48897e+06
	Central African Republic	6332.4	6264.44	1386.84	944.014	-0.591	-0.611	0.4	0.1135	0.114412	0.0458123	0.045267	602481	414561	407770	271398	0.227	0.228825	0.0916246	0.0905339	1.22106e+06	840431	826434	550200	0.3405	0.343237	0.137437	0.135801	1.85572e+06	1.27761e+06	1.25599e+06	836406	0.5675	0.572061	0.229062	0.226335	3.17335e+06	2.1859e+06	2.14778e+06	1.43103e+06	1.135	1.14412	0.458123	0.45267	6.74905e+06	4.65454e+06	4.56789e+06	3.04716e+06
	Congo	377.367	203.626	1386.84	944.014	-0.584	-0.605	0.4	0.1135	0.114412	0.0461382	0.0455372	35728.4	13422	24471.5	8874.03	0.227	0.228825	0.0922764	0.0910744	72406.8	27208.7	49593.7	17989.2	0.3405	0.343237	0.138415	0.136612	110035	41360.2	75366.5	27345.6	0.5675	0.572061	0.230691	0.227686	188141	70757.3	128864	46781.7	1.135	1.14412	0.461382	0.455372	400030	150633	273993	99592.4
	Ghana	1681.69	760.368	5156.51	613.68	-0.581	-0.601	0.4	0.1135	0.114412	0.0462793	0.0457192	590753	32494.1	406714	21626.7	0.227	0.228825	0.0925586	0.0914384	1.19718e+06	65868.9	824219	43839.6	0.3405	0.343237	0.138838	0.137158	1.81928e+06	100125	1.25252e+06	66638.6	0.5675	0.572061	0.231397	0.228596	3.1105e+06	171278	2.14148e+06	113995	1.135	1.14412	0.462793	0.457192	6.61284e+06	364575	4.55273e+06	242645
	Guinea	833.015	3229.93	5156.51	613.68	-0.588	-0.609	0.4	0.1135	0.114412	0.0459514	0.0453567	294072	138768	200049	91145.1	0.227	0.228825	0.0919028	0.0907134	595983	281318	405431	184773	0.3405	0.343237	0.137854	0.13607	905734	427648	616146	280885	0.5675	0.572061	0.229757	0.226783	1.54876e+06	731651	1.05358e+06	480559	1.135	1.14412	0.459514	0.453567	3.29351e+06	1.55782e+06	2.24048e+06	1.0232e+06
	Kenya	18822.6	134568	2347.74	635.673	-0.575	-0.595	0.4	0.1135	0.114412	0.0465641	0.0459949	2.99752e+06	5.93257e+06	2.08523e+06	3.98828e+06	0.227	0.228825	0.0931282	0.0919898	6.07425e+06	1.20253e+07	4.22556e+06	8.08424e+06	0.3405	0.343237	0.139692	0.137985	9.23016e+06	1.82782e+07	6.42098e+06	1.22879e+07	0.5675	0.572061	0.232821	0.229974	1.57796e+07	3.12645e+07	1.09771e+07	2.10182e+07	1.135	1.14412	0.465641	0.459949	3.35391e+07	6.65331e+07	2.33315e+07	4.47282e+07
	Mali	6968.6	30796.4	5156.51	613.68	-0.591	-0.611	0.4	0.1135	0.114412	0.0458123	0.045267	2.46519e+06	1.32486e+06	1.66849e+06	867337	0.227	0.228825	0.0916246	0.0905339	4.99624e+06	2.68586e+06	3.38155e+06	1.75834e+06	0.3405	0.343237	0.137437	0.135801	7.59314e+06	4.083e+06	5.13918e+06	2.673e+06	0.5675	0.572061	0.229062	0.226335	1.29845e+07	6.98572e+06	8.78816e+06	4.5733e+06	1.135	1.14412	0.458123	0.45267	2.76154e+07	1.4875e+07	1.86906e+07	9.73815e+06
	Mozambique	1273.04	8239.27	2347.74	635.673	-0.598	-0.619	0.4	0.1135	0.114412	0.045491	0.0449116	206028	369068	137811	238493	0.227	0.228825	0.090982	0.0898232	417585	748256	279321	483525	0.3405	0.343237	0.136473	0.134735	634671	1.13756e+06	424529	735097	0.5675	0.572061	0.227455	0.224558	1.08543e+06	1.94654e+06	726042	1.25786e+06	1.135	1.14412	0.45491	0.449116	2.3091e+06	4.14606e+06	1.54455e+06	2.6792e+06
	Niger	51.7493	197.575	5156.51	613.68	-0.601	-0.622	0.4	0.1135	0.114412	0.0453546	0.0447797	18432.2	8560.36	12267.7	5505.06	0.227	0.228825	0.0907093	0.0895595	37360	17355.9	24865.2	11161.3	0.3405	0.343237	0.136064	0.134339	56783.5	26386.6	37792.7	16968.8	0.5675	0.572061	0.226773	0.223899	97117.5	45153.4	64637.3	29037.5	1.135	1.14412	0.453546	0.447797	206627	96185.7	137522	61855.7
	Nigeria	15697.4	6280.4	5156.51	613.68	-0.574	-0.594	0.4	0.1135	0.114412	0.0466119	0.0460411	5.48659e+06	267116	3.82341e+06	179876	0.227	0.228825	0.0932238	0.0920823	1.1118e+07	541438	7.74776e+06	364605	0.3405	0.343237	0.139836	0.138123	1.68943e+07	822968	1.17731e+07	554187	0.5675	0.572061	0.23306	0.230206	2.88815e+07	1.40765e+06	2.01265e+07	947910	1.135	1.14412	0.466119	0.460411	6.13845e+07	2.99546e+06	4.27766e+07	2.01714e+06
	Rwanda	351.004	2979.92	2347.74	635.673	-0.594	-0.615	0.4	0.1135	0.114412	0.045674	0.0450886	56651.2	133138	38148.9	86593.5	0.227	0.228825	0.0913481	0.0901771	114819	269916	77319	175555	0.3405	0.343237	0.137022	0.135266	174503	410337	117510	266886	0.5675	0.572061	0.22837	0.225443	298420	702101	200956	456651	1.135	1.14412	0.45674	0.450886	634750	1.49524e+06	427441	972511
	United Republic of Tanzania	2609.85	30356.9	2347.74	635.673	-0.59	-0.61	0.4	0.1135	0.114412	0.0458586	0.0453118	420063	1.35186e+06	284788	886467	0.227	0.228825	0.0917172	0.0906236	851339	2.74058e+06	577179	1.7971e+06	0.3405	0.343237	0.137576	0.135935	1.29383e+06	4.16615e+06	877173	2.7319e+06	0.5675	0.572061	0.229293	0.226559	2.21245e+06	7.12787e+06	1.49997e+06	4.67401e+06	1.135	1.14412	0.458586	0.453118	4.70525e+06	1.51772e+07	3.19e+06	9.95223e+06
	Uganda	6233.69	38920.5	2347.74	635.673	-0.585	-0.606	0.4	0.1135	0.114412	0.0460914	0.0454919	999830	1.72864e+06	683645	1.14102e+06	0.227	0.228825	0.0921827	0.0909839	2.02626e+06	3.50429e+06	1.38548e+06	2.31306e+06	0.3405	0.343237	0.138274	0.136476	3.07929e+06	5.32694e+06	2.1055e+06	3.51613e+06	0.5675	0.572061	0.230457	0.22746	5.26515e+06	9.11328e+06	3.60011e+06	6.01536e+06	1.135	1.14412	0.460914	0.454919	1.11953e+07	1.94017e+07	7.65492e+06	1.28064e+07
	Burkina Faso	4475.05	3430.39	5156.51	613.68	-0.587	-0.608	0.4	0.1135	0.114412	0.045998	0.0454017	1.57868e+06	147283	1.07576e+06	96897	0.227	0.228825	0.0919959	0.0908034	3.19943e+06	298577	2.18019e+06	196432	0.3405	0.343237	0.137994	0.136205	4.86222e+06	453881	3.31327e+06	298606	0.5675	0.572061	0.22999	0.227008	8.314e+06	776520	5.66542e+06	510868	1.135	1.14412	0.45998	0.454017	1.76794e+07	1.6533e+06	1.20473e+07	1.0877e+06
	Ethiopia	7245.45	36296.2	2347.74	635.673	-0.601	-0.622	0.4	0.1135	0.114412	0.0453546	0.0447797	1.17498e+06	1.62897e+06	782016	1.04757e+06	0.227	0.228825	0.0907093	0.0895595	2.38155e+06	3.30269e+06	1.58506e+06	2.12392e+06	0.3405	0.343237	0.136064	0.134339	3.61973e+06	5.02116e+06	2.40914e+06	3.22904e+06	0.5675	0.572061	0.226773	0.223899	6.19086e+06	8.59234e+06	4.12038e+06	5.52562e+06	1.135	1.14412	0.453546	0.447797	1.31717e+07	1.83034e+07	8.76649e+06	1.17707e+07
	Democratic Republic of the Congo	253.249	34.6382	1386.84	944.014	-0.621	-0.643	0.4	0.1135	0.114412	0.0444662	0.0438781	24580.4	2338.93	15832.8	1455.01	0.227	0.228825	0.0889324	0.0877563	49830.3	4742.93	32096.8	2950.5	0.3405	0.343237	0.133399	0.131634	75749.8	7212	48792.1	4486.47	0.5675	0.572061	0.222331	0.219391	129597	12345.4	83476.4	7679.85	1.135	1.14412	0.444662	0.438781	275932	26317.5	177734	16371.7
	Zambia	2943.74	13629.7	2347.74	635.673	-0.585	-0.606	0.4	0.1135	0.114412	0.0460914	0.0454919	472150	605357	322838	399575	0.227	0.228825	0.0921827	0.0909839	956861	1.22717e+06	654264	810016	0.3405	0.343237	0.138274	0.136476	1.45413e+06	1.86545e+06	994280	1.23132e+06	0.5675	0.572061	0.230457	0.22746	2.48636e+06	3.1914e+06	1.70008e+06	2.10653e+06	1.135	1.14412	0.460914	0.454919	5.28676e+06	6.79434e+06	3.61488e+06	4.48471e+06
	Sudan	43606.1	95003.1	5304.27	344.206	-0.561	-0.58	0.4	0.1135	0.114412	0.0472425	0.0466989	1.55284e+07	2.24426e+06	1.10719e+07	1.54776e+06	0.227	0.228825	0.0944849	0.0933978	3.14629e+07	4.54849e+06	2.24334e+07	3.13689e+06	0.3405	0.343237	0.141727	0.140097	4.78036e+07	6.9127e+06	3.40845e+07	4.76738e+06	0.5675	0.572061	0.236212	0.233494	8.17035e+07	1.1821e+07	5.82556e+07	8.15243e+06	1.135	1.14412	0.472425	0.466989	1.73561e+08	2.51414e+07	1.23751e+08	1.73389e+07
	Total												3.34954e+07	1.68023e+07	2.34224e+07	1.11911e+07					6.78739e+07	3.40599e+07	4.74623e+07	2.26854e+07					1.03136e+08	5.17729e+07	7.21196e+07	3.44829e+07					1.76309e+08	8.85648e+07	1.23287e+08	5.89876e+07					3.74697e+08	1.88513e+08	2.6201e+08	1.25556e+08
	2011			Key parameters					5% adoption rate								10% adoption rate								15% adoption rate								25% adoption rate								50% adoption rate
	Country	Qm_meat	Qm_milk	Price of meat (US$/tonne)	Price of milk (US$/tonne)	ed for meat	ed for milk	ess	K-meat	K-milk	Z for meat	Z for milk	Meat PS	Milk PS	Meat CS	Milk CS	K-meat	K-milk	Z for meat	Z for milk	Meat PS	Milk PS	Meat CS	Milk CS	K-meat	K-milk	Z for meat	Z for milk	Meat PS	Milk PS	Meat CS	Milk CS	K-meat	K-milk	Z for meat	Z for milk	Meat PS	Milk PS	Meat CS	Milk CS	K-meat	K-milk	Z for meat	Z for milk	Meat PS	Milk PS	Meat CS	Milk CS
	Cameroon	5936.97	7106.88	1386.84	944.014	-0.57	-0.59	0.4	0.1135	0.114412	0.0468041	0.0462272	556473	463691	390507	314367	0.227	0.228825	0.0936082	0.0924543	1.1276e+06	939860	791295	637193	0.3405	0.343237	0.140412	0.138682	1.71337e+06	1.4285e+06	1.20236e+06	968477	0.5675	0.572061	0.234021	0.231136	2.92887e+06	2.44322e+06	2.05534e+06	1.65642e+06	1.135	1.14412	0.468041	0.462272	6.22399e+06	5.19836e+06	4.36771e+06	3.52431e+06
	Central African Republic	6303.27	6431.3	1386.84	944.014	-0.591	-0.611	0.4	0.1135	0.114412	0.0458123	0.045267	599709	425603	405895	278627	0.227	0.228825	0.0916246	0.0905339	1.21544e+06	862816	822632	564855	0.3405	0.343237	0.137437	0.135801	1.84719e+06	1.31164e+06	1.25021e+06	858684	0.5675	0.572061	0.229062	0.226335	3.15875e+06	2.24412e+06	2.1379e+06	1.46915e+06	1.135	1.14412	0.458123	0.45267	6.71801e+06	4.77851e+06	4.54687e+06	3.12832e+06
	Congo	386.737	203.685	1386.84	944.014	-0.584	-0.605	0.4	0.1135	0.114412	0.0461382	0.0455372	36615.6	13425.8	25079.2	8876.59	0.227	0.228825	0.0922764	0.0910744	74204.8	27216.6	50825.2	17994.4	0.3405	0.343237	0.138415	0.136612	112767	41372.1	77237.9	27353.5	0.5675	0.572061	0.230691	0.227686	192813	70777.8	132064	46795.2	1.135	1.14412	0.461382	0.455372	409963	150677	280797	99621.2
	Ghana	1748.76	830.552	5156.51	613.68	-0.581	-0.601	0.4	0.1135	0.114412	0.0462793	0.0457192	614314	35493.4	422935	23622.9	0.227	0.228825	0.0925586	0.0914384	1.24493e+06	71948.8	857092	47886.1	0.3405	0.343237	0.138838	0.137158	1.89184e+06	109366	1.30247e+06	72789.5	0.5675	0.572061	0.231397	0.228596	3.23456e+06	187087	2.22689e+06	124517	1.135	1.14412	0.462793	0.457192	6.87658e+06	398226	4.73431e+06	265042
	Guinea	861.958	3438.54	5156.51	613.68	-0.588	-0.609	0.4	0.1135	0.114412	0.0459514	0.0453567	304289	147731	206999	97032	0.227	0.228825	0.0919028	0.0907134	616691	299487	419517	196708	0.3405	0.343237	0.137854	0.13607	937204	455269	637554	299027	0.5675	0.572061	0.229757	0.226783	1.60257e+06	778907	1.09018e+06	511597	1.135	1.14412	0.459514	0.453567	3.40794e+06	1.65844e+06	2.31833e+06	1.08929e+06
	Kenya	18425.8	136632	2347.74	635.673	-0.575	-0.595	0.4	0.1135	0.114412	0.0465641	0.0459949	2.93433e+06	6.0236e+06	2.04128e+06	4.04948e+06	0.227	0.228825	0.0931282	0.0919898	5.9462e+06	1.22098e+07	4.13648e+06	8.20828e+06	0.3405	0.343237	0.139692	0.137985	9.03558e+06	1.85587e+07	6.28562e+06	1.24764e+07	0.5675	0.572061	0.232821	0.229974	1.54469e+07	3.17442e+07	1.07457e+07	2.13406e+07	1.135	1.14412	0.465641	0.459949	3.28321e+07	6.75539e+07	2.28397e+07	4.54144e+07
	Mali	7354.68	31920	5156.51	613.68	-0.591	-0.611	0.4	0.1135	0.114412	0.0458123	0.045267	2.60177e+06	1.37319e+06	1.76093e+06	898981	0.227	0.228825	0.0916246	0.0905339	5.27305e+06	2.78385e+06	3.5689e+06	1.82249e+06	0.3405	0.343237	0.137437	0.135801	8.01383e+06	4.23197e+06	5.42391e+06	2.77052e+06	0.5675	0.572061	0.229062	0.226335	1.37039e+07	7.24058e+06	9.27506e+06	4.74015e+06	1.135	1.14412	0.458123	0.45267	2.91453e+07	1.54177e+07	1.97261e+07	1.00934e+07
	Mozambique	1416.16	8353.57	2347.74	635.673	-0.598	-0.619	0.4	0.1135	0.114412	0.045491	0.0449116	229190	374188	153304	241802	0.227	0.228825	0.090982	0.0898232	464531	758636	310723	490233	0.3405	0.343237	0.136473	0.134735	706023	1.15334e+06	472256	745295	0.5675	0.572061	0.227455	0.224558	1.20746e+06	1.97354e+06	807666	1.27531e+06	1.135	1.14412	0.45491	0.449116	2.5687e+06	4.20358e+06	1.71819e+06	2.71637e+06
	Niger	36.0455	197.524	5156.51	613.68	-0.601	-0.622	0.4	0.1135	0.114412	0.0453546	0.0447797	12838.7	8558.14	8544.92	5503.63	0.227	0.228825	0.0907093	0.0895595	26022.7	17351.4	17319.6	11158.4	0.3405	0.343237	0.136064	0.134339	39552	26379.7	26324.1	16964.4	0.5675	0.572061	0.226773	0.223899	67646.3	45141.7	45022.5	29030	1.135	1.14412	0.453546	0.447797	143924	96160.7	95789.6	61839.7
	Nigeria	15544.8	7957.36	5156.51	613.68	-0.574	-0.594	0.4	0.1135	0.114412	0.0466119	0.0460411	5.43326e+06	338440	3.78624e+06	227906	0.227	0.228825	0.0932238	0.0920823	1.101e+07	686011	7.67245e+06	461960	0.3405	0.343237	0.139836	0.138123	1.67301e+07	1.04271e+06	1.16586e+07	702163	0.5675	0.572061	0.23306	0.230206	2.86008e+07	1.78351e+06	1.99309e+07	1.20102e+06	1.135	1.14412	0.466119	0.460411	6.07878e+07	3.79529e+06	4.23609e+07	2.55575e+06
	Rwanda	368.117	2944.26	2347.74	635.673	-0.594	-0.615	0.4	0.1135	0.114412	0.045674	0.0450886	59413.1	131544	40008.8	85557.1	0.227	0.228825	0.0913481	0.0901771	120417	266686	81088.6	173454	0.3405	0.343237	0.137022	0.135266	183010	405425	123239	263691	0.5675	0.572061	0.22837	0.225443	312969	693698	210754	451185	1.135	1.14412	0.45674	0.450886	665696	1.47734e+06	448280	960871
	United Republic of Tanzania	3204.6	31849.8	2347.74	635.673	-0.59	-0.61	0.4	0.1135	0.114412	0.0458586	0.0453118	515789	1.41835e+06	349688	930063	0.227	0.228825	0.0917172	0.0906236	1.04535e+06	2.87536e+06	708710	1.88548e+06	0.3405	0.343237	0.137576	0.135935	1.58867e+06	4.37105e+06	1.07707e+06	2.86626e+06	0.5675	0.572061	0.229293	0.226559	2.71664e+06	7.47842e+06	1.84179e+06	4.90388e+06	1.135	1.14412	0.458586	0.453118	5.77751e+06	1.59236e+07	3.91695e+06	1.04417e+07
	Uganda	6421.98	40083.3	2347.74	635.673	-0.585	-0.606	0.4	0.1135	0.114412	0.0460914	0.0454919	1.03003e+06	1.78029e+06	704294	1.17511e+06	0.227	0.228825	0.0921827	0.0909839	2.08746e+06	3.60898e+06	1.42733e+06	2.38217e+06	0.3405	0.343237	0.138274	0.136476	3.1723e+06	5.4861e+06	2.1691e+06	3.62118e+06	0.5675	0.572061	0.230457	0.22746	5.42419e+06	9.38555e+06	3.70885e+06	6.19508e+06	1.135	1.14412	0.460914	0.454919	1.15335e+07	1.99814e+07	7.88613e+06	1.3189e+07
	Burkina Faso	4622.04	3518.68	5156.51	613.68	-0.587	-0.608	0.4	0.1135	0.114412	0.045998	0.0454017	1.63054e+06	151074	1.1111e+06	99390.9	0.227	0.228825	0.0919959	0.0908034	3.30451e+06	306262	2.2518e+06	201488	0.3405	0.343237	0.137994	0.136205	5.02193e+06	465563	3.4221e+06	306292	0.5675	0.572061	0.22999	0.227008	8.58707e+06	796506	5.8515e+06	524017	1.135	1.14412	0.45998	0.454017	1.82601e+07	1.69585e+06	1.2443e+07	1.11569e+06
	Ethiopia	7217.52	29753.3	2347.74	635.673	-0.601	-0.622	0.4	0.1135	0.114412	0.0453546	0.0447797	1.17045e+06	1.33532e+06	779001	858729	0.227	0.228825	0.0907093	0.0895595	2.37237e+06	2.70733e+06	1.57895e+06	1.74105e+06	0.3405	0.343237	0.136064	0.134339	3.60578e+06	4.11602e+06	2.39985e+06	2.64696e+06	0.5675	0.572061	0.226773	0.223899	6.167e+06	7.04344e+06	4.10449e+06	4.52954e+06	1.135	1.14412	0.453546	0.447797	1.31209e+07	1.50039e+07	8.7327e+06	9.64883e+06
	Democratic Republic of the Congo	254.679	36.9466	1386.84	944.014	-0.621	-0.643	0.4	0.1135	0.114412	0.0444662	0.0438781	24719.2	2494.8	15922.2	1551.98	0.227	0.228825	0.0889324	0.0877563	50111.8	5059.02	32278.1	3147.13	0.3405	0.343237	0.133399	0.131634	76177.6	7692.64	49067.7	4785.47	0.5675	0.572061	0.222331	0.219391	130329	13168.1	83947.9	8191.67	1.135	1.14412	0.444662	0.438781	277490	28071.4	178738	17462.8
	Zambia	3092.83	13631.6	2347.74	635.673	-0.585	-0.606	0.4	0.1135	0.114412	0.0460914	0.0454919	496063	605444	339188	399633	0.227	0.228825	0.0921827	0.0909839	1.00532e+06	1.22735e+06	687401	810133	0.3405	0.343237	0.138274	0.136476	1.52778e+06	1.86572e+06	1.04464e+06	1.2315e+06	0.5675	0.572061	0.230457	0.22746	2.61229e+06	3.19186e+06	1.78618e+06	2.10684e+06	1.135	1.14412	0.460914	0.454919	5.55452e+06	6.79532e+06	3.79796e+06	4.48536e+06
	Sudan	43606.1	95003.1	5304.27	344.206	-0.561	-0.58	0.4	0.1135	0.114412	0.0472425	0.0466989	1.55284e+07	2.24426e+06	1.10719e+07	1.54776e+06	0.227	0.228825	0.0944849	0.0933978	3.14629e+07	4.54849e+06	2.24334e+07	3.13689e+06	0.3405	0.343237	0.141727	0.140097	4.78036e+07	6.9127e+06	3.40845e+07	4.76738e+06	0.5675	0.572061	0.236212	0.233494	8.17035e+07	1.1821e+07	5.82556e+07	8.15243e+06	1.135	1.14412	0.472425	0.466989	1.73561e+08	2.51414e+07	1.23751e+08	1.73389e+07
	Total												3.37782e+07	1.68727e+07	2.36128e+07	1.1244e+07					6.84471e+07	3.42025e+07	4.78482e+07	2.27926e+07					1.04007e+08	5.19895e+07	7.27062e+07	3.46457e+07					1.77798e+08	8.89348e+07	1.2429e+08	5.92658e+07					3.77865e+08	1.89298e+08	2.64144e+08	1.26146e+08
	2012			Key parameters					5% adoption rate								10% adoption rate								15% adoption rate								25% adoption rate								50% adoption rate
	Country	Qm_meat	Qm_milk	Price of meat (US$/tonne)	Price of milk (US$/tonne)	ed for meat	ed for milk	ess	K-meat	K-milk	Z for meat	Z for milk	Meat PS	Milk PS	Meat CS	Milk CS	K-meat	K-milk	Z for meat	Z for milk	Meat PS	Milk PS	Meat CS	Milk CS	K-meat	K-milk	Z for meat	Z for milk	Meat PS	Milk PS	Meat CS	Milk CS	K-meat	K-milk	Z for meat	Z for milk	Meat PS	Milk PS	Meat CS	Milk CS	K-meat	K-milk	Z for meat	Z for milk	Meat PS	Milk PS	Meat CS	Milk CS
	Cameroon	5383.28	7250.39	1386.84	944.014	-0.57	-0.59	0.4	0.1135	0.114412	0.0468041	0.0462272	504575	473055	354088	320715	0.227	0.228825	0.0936082	0.0924543	1.02243e+06	958838	717497	650060	0.3405	0.343237	0.140412	0.138682	1.55358e+06	1.45735e+06	1.09023e+06	988034	0.5675	0.572061	0.234021	0.231136	2.65571e+06	2.49256e+06	1.86366e+06	1.68987e+06	1.135	1.14412	0.468041	0.462272	5.64353e+06	5.30333e+06	3.96037e+06	3.59548e+06
	Central African Republic	6060.73	6681.92	1386.84	944.014	-0.591	-0.611	0.4	0.1135	0.114412	0.0458123	0.045267	576633	442188	390276	289485	0.227	0.228825	0.0916246	0.0905339	1.16867e+06	896439	790978	586867	0.3405	0.343237	0.137437	0.135801	1.77611e+06	1.36275e+06	1.20211e+06	892147	0.5675	0.572061	0.229062	0.226335	3.03721e+06	2.33157e+06	2.05564e+06	1.5264e+06	1.135	1.14412	0.458123	0.45267	6.45951e+06	4.96473e+06	4.37192e+06	3.25023e+06
	Congo	394.856	207.573	1386.84	944.014	-0.584	-0.605	0.4	0.1135	0.114412	0.0461382	0.0455372	37384.3	13682.1	25605.7	9046.04	0.227	0.228825	0.0922764	0.0910744	75762.5	27736.1	51892.1	18337.9	0.3405	0.343237	0.138415	0.136612	115135	42161.9	78859.3	27875.6	0.5675	0.572061	0.230691	0.227686	196861	72128.9	134836	47688.5	1.135	1.14412	0.461382	0.455372	418569	153553	286691	101523
	Ghana	1812.51	864.491	5156.51	613.68	-0.581	-0.601	0.4	0.1135	0.114412	0.0462793	0.0457192	636706	36943.7	438352	24588.2	0.227	0.228825	0.0925586	0.0914384	1.29031e+06	74888.8	888334	49842.8	0.3405	0.343237	0.138838	0.137158	1.9608e+06	113835	1.34995e+06	75763.9	0.5675	0.572061	0.231397	0.228596	3.35246e+06	194732	2.30806e+06	129606	1.135	1.14412	0.462793	0.457192	7.12724e+06	414498	4.90688e+06	275872
	Guinea	903.901	3589.98	5156.51	613.68	-0.588	-0.609	0.4	0.1135	0.114412	0.0459514	0.0453567	319096	154237	217072	101305	0.227	0.228825	0.0919028	0.0907134	646698	312677	439931	205371	0.3405	0.343237	0.137854	0.13607	982808	475319	668577	312196	0.5675	0.572061	0.229757	0.226783	1.68055e+06	813209	1.14323e+06	534128	1.135	1.14412	0.459514	0.453567	3.57377e+06	1.73148e+06	2.43113e+06	1.13726e+06
	Kenya	17567.7	137999	2347.74	635.673	-0.575	-0.595	0.4	0.1135	0.114412	0.0465641	0.0459949	2.79769e+06	6.08384e+06	1.94622e+06	4.08998e+06	0.227	0.228825	0.0931282	0.0919898	5.66929e+06	1.23319e+07	3.94385e+06	8.29037e+06	0.3405	0.343237	0.139692	0.137985	8.61481e+06	1.87443e+07	5.99291e+06	1.26012e+07	0.5675	0.572061	0.232821	0.229974	1.47276e+07	3.20617e+07	1.02453e+07	2.15541e+07	1.135	1.14412	0.465641	0.459949	3.13031e+07	6.82296e+07	2.17761e+07	4.58686e+07
	Mali	7435.04	29887.6	5156.51	613.68	-0.591	-0.611	0.4	0.1135	0.114412	0.0458123	0.045267	2.6302e+06	1.28576e+06	1.78017e+06	841741	0.227	0.228825	0.0916246	0.0905339	5.33066e+06	2.60659e+06	3.60789e+06	1.70644e+06	0.3405	0.343237	0.137437	0.135801	8.10138e+06	3.96251e+06	5.48317e+06	2.59411e+06	0.5675	0.572061	0.229062	0.226335	1.38536e+07	6.77956e+06	9.37639e+06	4.43834e+06	1.135	1.14412	0.458123	0.45267	2.94638e+07	1.4436e+07	1.99416e+07	9.45076e+06
	Mozambique	1595.13	8554.41	2347.74	635.673	-0.598	-0.619	0.4	0.1135	0.114412	0.045491	0.0449116	258155	383184	172679	247615	0.227	0.228825	0.090982	0.0898232	523238	776875	349992	502020	0.3405	0.343237	0.136473	0.134735	795249	1.18107e+06	531939	763213	0.5675	0.572061	0.227455	0.224558	1.36006e+06	2.02099e+06	909738	1.30597e+06	1.135	1.14412	0.45491	0.449116	2.89333e+06	4.30464e+06	1.93534e+06	2.78167e+06
	Niger	36.9307	206.776	5156.51	613.68	-0.601	-0.622	0.4	0.1135	0.114412	0.0453546	0.0447797	13154	8959	8754.76	5761.41	0.227	0.228825	0.0907093	0.0895595	26661.8	18164.1	17745	11681.1	0.3405	0.343237	0.136064	0.134339	40523.3	27615.3	26970.6	17759	0.5675	0.572061	0.226773	0.223899	69307.5	47256.1	46128.1	30389.8	1.135	1.14412	0.453546	0.447797	147458	100665	98142	64736.2
	Nigeria	13599.4	8000.82	5156.51	613.68	-0.574	-0.594	0.4	0.1135	0.114412	0.0466119	0.0460411	4.75329e+06	340288	3.3124e+06	229150	0.227	0.228825	0.0932238	0.0920823	9.63208e+06	689757	6.71225e+06	464483	0.3405	0.343237	0.139836	0.138123	1.46364e+07	1.04841e+06	1.01996e+07	705998	0.5675	0.572061	0.23306	0.230206	2.50214e+07	1.79325e+06	1.74365e+07	1.20758e+06	1.135	1.14412	0.466119	0.460411	5.31803e+07	3.81602e+06	3.70594e+07	2.56971e+06
	Rwanda	394.516	2962.06	2347.74	635.673	-0.594	-0.615	0.4	0.1135	0.114412	0.045674	0.0450886	63674	132339	42878.1	86074.3	0.227	0.228825	0.0913481	0.0901771	129052	268298	86903.9	174503	0.3405	0.343237	0.137022	0.135266	196135	407876	132077	265285	0.5675	0.572061	0.22837	0.225443	335414	697891	225868	453913	1.135	1.14412	0.45674	0.450886	713437	1.48627e+06	480429	966680
	United Republic of Tanzania	3531.45	33790.8	2347.74	635.673	-0.59	-0.61	0.4	0.1135	0.114412	0.0458586	0.0453118	568395	1.50478e+06	385353	986742	0.227	0.228825	0.0917172	0.0906236	1.15196e+06	3.05059e+06	780993	2.00039e+06	0.3405	0.343237	0.137576	0.135935	1.75071e+06	4.63742e+06	1.18692e+06	3.04093e+06	0.5675	0.572061	0.229293	0.226559	2.99371e+06	7.93416e+06	2.02964e+06	5.20273e+06	1.135	1.14412	0.458586	0.453118	6.36676e+06	1.6894e+07	4.31645e+06	1.1078e+07
	Uganda	6437.9	41267.6	2347.74	635.673	-0.585	-0.606	0.4	0.1135	0.114412	0.0460914	0.0454919	1.03258e+06	1.83289e+06	706039	1.20983e+06	0.227	0.228825	0.0921827	0.0909839	2.09264e+06	3.71562e+06	1.43086e+06	2.45255e+06	0.3405	0.343237	0.138274	0.136476	3.18016e+06	5.64819e+06	2.17447e+06	3.72818e+06	0.5675	0.572061	0.230457	0.22746	5.43763e+06	9.66285e+06	3.71804e+06	6.37812e+06	1.135	1.14412	0.460914	0.454919	1.1562e+07	2.05718e+07	7.90568e+06	1.35787e+07
	Burkina Faso	4666.46	3604.6	5156.51	613.68	-0.587	-0.608	0.4	0.1135	0.114412	0.045998	0.0454017	1.64621e+06	154763	1.12178e+06	101818	0.227	0.228825	0.0919959	0.0908034	3.33627e+06	313741	2.27344e+06	206408	0.3405	0.343237	0.137994	0.136205	5.07019e+06	476932	3.45499e+06	313771	0.5675	0.572061	0.22999	0.227008	8.6696e+06	815956	5.90774e+06	536813	1.135	1.14412	0.45998	0.454017	1.84356e+07	1.73726e+06	1.25626e+07	1.14294e+06
	Ethiopia	6845.56	33553.7	2347.74	635.673	-0.601	-0.622	0.4	0.1135	0.114412	0.0453546	0.0447797	1.11013e+06	1.50589e+06	738855	968417	0.227	0.228825	0.0907093	0.0895595	2.25011e+06	3.05315e+06	1.49758e+06	1.96344e+06	0.3405	0.343237	0.136064	0.134339	3.41995e+06	4.64177e+06	2.27617e+06	2.98506e+06	0.5675	0.572061	0.226773	0.223899	5.84918e+06	7.94312e+06	3.89297e+06	5.10812e+06	1.135	1.14412	0.453546	0.447797	1.24447e+07	1.69204e+07	8.28266e+06	1.08813e+07
	Democratic Republic of the Congo	253.878	41.5674	1386.84	944.014	-0.621	-0.643	0.4	0.1135	0.114412	0.0444662	0.0438781	24641.5	2806.82	15872.2	1746.08	0.227	0.228825	0.0889324	0.0877563	49954.2	5691.73	32176.6	3540.73	0.3405	0.343237	0.133399	0.131634	75938.1	8654.73	48913.4	5383.97	0.5675	0.572061	0.222331	0.219391	129919	14815	83684	9216.17	1.135	1.14412	0.444662	0.438781	276618	31582.2	178176	19646.8
	Zambia	4144.66	13634.6	2347.74	635.673	-0.585	-0.606	0.4	0.1135	0.114412	0.0460914	0.0454919	664767	605574	454542	399719	0.227	0.228825	0.0921827	0.0909839	1.34722e+06	1.22762e+06	921177	810308	0.3405	0.343237	0.138274	0.136476	2.04736e+06	1.86613e+06	1.3999e+06	1.23177e+06	0.5675	0.572061	0.230457	0.22746	3.5007e+06	3.19255e+06	2.39364e+06	2.10729e+06	1.135	1.14412	0.460914	0.454919	7.44354e+06	6.79678e+06	5.0896e+06	4.48633e+06
	Sudan	43606.1	95003.1	5304.27	344.206	-0.561	-0.58	0.4	0.1135	0.114412	0.0472425	0.0466989	1.55284e+07	2.24426e+06	1.10719e+07	1.54776e+06	0.227	0.228825	0.0944849	0.0933978	3.14629e+07	4.54849e+06	2.24334e+07	3.13689e+06	0.3405	0.343237	0.141727	0.140097	4.78036e+07	6.9127e+06	3.40845e+07	4.76738e+06	0.5675	0.572061	0.236212	0.233494	8.17035e+07	1.1821e+07	5.82556e+07	8.15243e+06	1.135	1.14412	0.472425	0.466989	1.73561e+08	2.51414e+07	1.23751e+08	1.73389e+07
	Total												3.31656e+07	1.72054e+07	2.31828e+07	1.14615e+07					6.72059e+07	3.48771e+07	4.69769e+07	2.32335e+07					1.02121e+08	5.3015e+07	7.13823e+07	3.5316e+07					1.74574e+08	9.06893e+07	1.22027e+08	6.04127e+07					3.71014e+08	1.93034e+08	2.59334e+08	1.28588e+08
	2013			Key parameters					5% adoption rate								10% adoption rate								15% adoption rate								25% adoption rate								50% adoption rate
	Country	Qm_meat	Qm_milk	Price of meat (US$/tonne)	Price of milk (US$/tonne)	ed for meat	ed for milk	ess	K-meat	K-milk	Z for meat	Z for milk	Meat PS	Milk PS	Meat CS	Milk CS	K-meat	K-milk	Z for meat	Z for milk	Meat PS	Milk PS	Meat CS	Milk CS	K-meat	K-milk	Z for meat	Z for milk	Meat PS	Milk PS	Meat CS	Milk CS	K-meat	K-milk	Z for meat	Z for milk	Meat PS	Milk PS	Meat CS	Milk CS	K-meat	K-milk	Z for meat	Z for milk	Meat PS	Milk PS	Meat CS	Milk CS
	Cameroon	5359.85	7368.6	1386.84	944.014	-0.57	-0.59	0.4	0.1135	0.114412	0.0468041	0.0462272	502379	480768	352547	325944	0.227	0.228825	0.0936082	0.0924543	1.01799e+06	974472	714376	660659	0.3405	0.343237	0.140412	0.138682	1.54682e+06	1.48111e+06	1.08549e+06	1.00414e+06	0.5675	0.572061	0.234021	0.231136	2.64416e+06	2.5332e+06	1.85555e+06	1.71742e+06	1.135	1.14412	0.468041	0.462272	5.61898e+06	5.3898e+06	3.94314e+06	3.6541e+06
	Central African Republic	6191.34	6890.2	1386.84	944.014	-0.591	-0.611	0.4	0.1135	0.114412	0.0458123	0.045267	589059	455971	398687	298508	0.227	0.228825	0.0916246	0.0905339	1.19385e+06	924382	808023	605160	0.3405	0.343237	0.137437	0.135801	1.81439e+06	1.40523e+06	1.22801e+06	919955	0.5675	0.572061	0.229062	0.226335	3.10265e+06	2.40425e+06	2.09994e+06	1.57398e+06	1.135	1.14412	0.458123	0.45267	6.5987e+06	5.11948e+06	4.46613e+06	3.35154e+06
	Congo	388.055	207.618	1386.84	944.014	-0.584	-0.605	0.4	0.1135	0.114412	0.0461382	0.0455372	36740.4	13685.1	25164.6	9048	0.227	0.228825	0.0922764	0.0910744	74457.6	27742.1	50998.3	18341.9	0.3405	0.343237	0.138415	0.136612	113152	42171	77501.1	27881.7	0.5675	0.572061	0.230691	0.227686	193470	72144.5	132514	47698.8	1.135	1.14412	0.461382	0.455372	411360	153587	281753	101545
	Ghana	1855.94	864.491	5156.51	613.68	-0.581	-0.601	0.4	0.1135	0.114412	0.0462793	0.0457192	651963	36943.7	448856	24588.2	0.227	0.228825	0.0925586	0.0914384	1.32122e+06	74888.8	909620	49842.8	0.3405	0.343237	0.138838	0.137158	2.00778e+06	113835	1.38229e+06	75763.9	0.5675	0.572061	0.231397	0.228596	3.43279e+06	194732	2.36337e+06	129606	1.135	1.14412	0.462793	0.457192	7.29802e+06	414498	5.02445e+06	275872
	Guinea	973.069	3745.46	5156.51	613.68	-0.588	-0.609	0.4	0.1135	0.114412	0.0459514	0.0453567	343513	160917	233683	105693	0.227	0.228825	0.0919028	0.0907134	696185	326219	473595	214265	0.3405	0.343237	0.137854	0.13607	1.05801e+06	495905	719737	325717	0.5675	0.572061	0.229757	0.226783	1.80915e+06	848429	1.23071e+06	557261	1.135	1.14412	0.459514	0.453567	3.84724e+06	1.80647e+06	2.61717e+06	1.18651e+06
	Kenya	17992.9	135631	2347.74	635.673	-0.575	-0.595	0.4	0.1135	0.114412	0.0465641	0.0459949	2.8654e+06	5.97947e+06	1.99332e+06	4.01981e+06	0.227	0.228825	0.0931282	0.0919898	5.8065e+06	1.21204e+07	4.03931e+06	8.14815e+06	0.3405	0.343237	0.139692	0.137985	8.82331e+06	1.84227e+07	6.13796e+06	1.2385e+07	0.5675	0.572061	0.232821	0.229974	1.5084e+07	3.15117e+07	1.04932e+07	2.11843e+07	1.135	1.14412	0.465641	0.459949	3.20607e+07	6.70591e+07	2.23031e+07	4.50817e+07
	Mali	7447.77	23606.8	5156.51	613.68	-0.591	-0.611	0.4	0.1135	0.114412	0.0458123	0.045267	2.63471e+06	1.01556e+06	1.78322e+06	664851	0.227	0.228825	0.0916246	0.0905339	5.33979e+06	2.05882e+06	3.61407e+06	1.34784e+06	0.3405	0.343237	0.137437	0.135801	8.11526e+06	3.12979e+06	5.49256e+06	2.04897e+06	0.5675	0.572061	0.229062	0.226335	1.38774e+07	5.35485e+06	9.39245e+06	3.50563e+06	1.135	1.14412	0.458123	0.45267	2.95143e+07	1.14023e+07	1.99758e+07	7.4647e+06
	Mozambique	1680.96	8562.41	2347.74	635.673	-0.598	-0.619	0.4	0.1135	0.114412	0.045491	0.0449116	272044	383543	181969	247847	0.227	0.228825	0.090982	0.0898232	551390	777602	368823	502489	0.3405	0.343237	0.136473	0.134735	838037	1.18218e+06	560560	763927	0.5675	0.572061	0.227455	0.224558	1.43323e+06	2.02288e+06	958685	1.30719e+06	1.135	1.14412	0.45491	0.449116	3.049e+06	4.30867e+06	2.03947e+06	2.78428e+06
	Niger	26.39	196.196	5156.51	613.68	-0.601	-0.622	0.4	0.1135	0.114412	0.0453546	0.0447797	9399.62	8500.61	6255.98	5466.63	0.227	0.228825	0.0907093	0.0895595	19052	17234.7	12680.2	11083.4	0.3405	0.343237	0.136064	0.134339	28957.2	26202.4	19272.7	16850.4	0.5675	0.572061	0.226773	0.223899	49525.8	44838.2	32962.3	28834.9	1.135	1.14412	0.453546	0.447797	105371	95514.3	70130.4	61424
	Nigeria	16230.2	8055.23	5156.51	613.68	-0.574	-0.594	0.4	0.1135	0.114412	0.0466119	0.0460411	5.67282e+06	342602	3.95319e+06	230709	0.227	0.228825	0.0932238	0.0920823	1.14954e+07	694448	8.01074e+06	467642	0.3405	0.343237	0.139836	0.138123	1.74678e+07	1.05554e+06	1.21727e+07	710799	0.5675	0.572061	0.23306	0.230206	2.98618e+07	1.80544e+06	2.08096e+07	1.21579e+06	1.135	1.14412	0.466119	0.460411	6.3468e+07	3.84197e+06	4.42286e+07	2.58719e+06
	Rwanda	422.956	3138.62	2347.74	635.673	-0.594	-0.615	0.4	0.1135	0.114412	0.045674	0.0450886	68264.1	140228	45969.1	91205	0.227	0.228825	0.0913481	0.0901771	138355	284291	93168.7	184904	0.3405	0.343237	0.137022	0.135266	210274	432189	141599	281098	0.5675	0.572061	0.22837	0.225443	359593	739491	242150	480970	1.135	1.14412	0.45674	0.450886	764867	1.57486e+06	515062	1.0243e+06
	United Republic of Tanzania	3739.88	34960.6	2347.74	635.673	-0.59	-0.61	0.4	0.1135	0.114412	0.0458586	0.0453118	601943	1.55688e+06	408097	1.0209e+06	0.227	0.228825	0.0917172	0.0906236	1.21995e+06	3.1562e+06	827088	2.06964e+06	0.3405	0.343237	0.137576	0.135935	1.85404e+06	4.79797e+06	1.25697e+06	3.14621e+06	0.5675	0.572061	0.229293	0.226559	3.1704e+06	8.20885e+06	2.14943e+06	5.38285e+06	1.135	1.14412	0.458586	0.453118	6.74254e+06	1.74788e+07	4.57121e+06	1.14615e+07
	Uganda	6596.77	42506	2347.74	635.673	-0.585	-0.606	0.4	0.1135	0.114412	0.0460914	0.0454919	1.05806e+06	1.88789e+06	723463	1.24613e+06	0.227	0.228825	0.0921827	0.0909839	2.14428e+06	3.82712e+06	1.46617e+06	2.52615e+06	0.3405	0.343237	0.138274	0.136476	3.25864e+06	5.81768e+06	2.22813e+06	3.84006e+06	0.5675	0.572061	0.230457	0.22746	5.57182e+06	9.95283e+06	3.80979e+06	6.56953e+06	1.135	1.14412	0.460914	0.454919	1.18474e+07	2.11891e+07	8.10077e+06	1.39862e+07
	Burkina Faso	4639.92	3712.01	5156.51	613.68	-0.587	-0.608	0.4	0.1135	0.114412	0.045998	0.0454017	1.63684e+06	159375	1.1154e+06	104852	0.227	0.228825	0.0919959	0.0908034	3.31729e+06	323089	2.26051e+06	212558	0.3405	0.343237	0.137994	0.136205	5.04135e+06	491143	3.43533e+06	323120	0.5675	0.572061	0.22999	0.227008	8.62029e+06	840268	5.87413e+06	552808	1.135	1.14412	0.45998	0.454017	1.83308e+07	1.78902e+06	1.24911e+07	1.17699e+06
	Ethiopia	7093.23	31056.9	2347.74	635.673	-0.601	-0.622	0.4	0.1135	0.114412	0.0453546	0.0447797	1.15029e+06	1.39383e+06	765587	896353	0.227	0.228825	0.0907093	0.0895595	2.33152e+06	2.82595e+06	1.55176e+06	1.81733e+06	0.3405	0.343237	0.136064	0.134339	3.54368e+06	4.29636e+06	2.35852e+06	2.76293e+06	0.5675	0.572061	0.226773	0.223899	6.0608e+06	7.35204e+06	4.03381e+06	4.728e+06	1.135	1.14412	0.453546	0.447797	1.28949e+07	1.56613e+07	8.58232e+06	1.00716e+07
	Democratic Republic of the Congo	255.8	43.8746	1386.84	944.014	-0.621	-0.643	0.4	0.1135	0.114412	0.0444662	0.0438781	24828.1	2962.61	15992.3	1842.99	0.227	0.228825	0.0889324	0.0877563	50332.4	6007.65	32420.2	3737.26	0.3405	0.343237	0.133399	0.131634	76512.9	9135.11	49283.7	5682.8	0.5675	0.572061	0.222331	0.219391	130903	15637.3	84317.4	9727.71	1.135	1.14412	0.444662	0.438781	278712	33335.2	179525	20737.3
	Zambia	4016.08	13636.5	2347.74	635.673	-0.585	-0.606	0.4	0.1135	0.114412	0.0460914	0.0454919	644145	605661	440441	399777	0.227	0.228825	0.0921827	0.0909839	1.30543e+06	1.22779e+06	892599	810424	0.3405	0.343237	0.138274	0.136476	1.98385e+06	1.86639e+06	1.35648e+06	1.23194e+06	0.5675	0.572061	0.230457	0.22746	3.3921e+06	3.19301e+06	2.31938e+06	2.1076e+06	1.135	1.14412	0.460914	0.454919	7.21263e+06	6.79776e+06	4.93171e+06	4.48697e+06
	Sudan	43747.6	95920.1	5304.27	344.206	-0.561	-0.58	0.4	0.1135	0.114412	0.0472425	0.0466989	1.55788e+07	2.26592e+06	1.11078e+07	1.5627e+06	0.227	0.228825	0.0944849	0.0933978	3.1565e+07	4.59239e+06	2.25062e+07	3.16717e+06	0.3405	0.343237	0.141727	0.140097	4.79587e+07	6.97942e+06	3.41952e+07	4.81339e+06	0.5675	0.572061	0.236212	0.233494	8.19686e+07	1.19351e+07	5.84446e+07	8.23112e+06	1.135	1.14412	0.472425	0.466989	1.74124e+08	2.53841e+07	1.24153e+08	1.75063e+07
	Total												3.43412e+07	1.68907e+07	2.39997e+07	1.12562e+07					6.9588e+07	3.4239e+07	4.86322e+07	2.28174e+07					1.05741e+08	5.2045e+07	7.38975e+07	3.46834e+07					1.80763e+08	8.90297e+07	1.26327e+08	5.93303e+07					3.84168e+08	1.895e+08	2.68474e+08	1.26284e+08
	2014			Key parameters					5% adoption rate								10% adoption rate								15% adoption rate								25% adoption rate								50% adoption rate
	Country	Qm_meat	Qm_milk	Price of meat (US$/tonne)	Price of milk (US$/tonne)	ed for meat	ed for milk	ess	K-meat	K-milk	Z for meat	Z for milk	Meat PS	Milk PS	Meat CS	Milk CS	K-meat	K-milk	Z for meat	Z for milk	Meat PS	Milk PS	Meat CS	Milk CS	K-meat	K-milk	Z for meat	Z for milk	Meat PS	Milk PS	Meat CS	Milk CS	K-meat	K-milk	Z for meat	Z for milk	Meat PS	Milk PS	Meat CS	Milk CS	K-meat	K-milk	Z for meat	Z for milk	Meat PS	Milk PS	Meat CS	Milk CS
	Cameroon	5817.94	7625.7	1386.84	944.014	-0.57	-0.59	0.4	0.1135	0.114412	0.0468041	0.0462272	545315	497542	382677	337317	0.227	0.228825	0.0936082	0.0924543	1.10499e+06	1.00847e+06	775430	683710	0.3405	0.343237	0.140412	0.138682	1.67902e+06	1.53279e+06	1.17826e+06	1.03918e+06	0.5675	0.572061	0.234021	0.231136	2.87014e+06	2.62159e+06	2.01414e+06	1.77735e+06	1.135	1.14412	0.468041	0.462272	6.0992e+06	5.57786e+06	4.28014e+06	3.7816e+06
	Central African Republic	6307.43	6473.67	1386.84	944.014	-0.591	-0.611	0.4	0.1135	0.114412	0.0458123	0.045267	600105	428407	406162	280463	0.227	0.228825	0.0916246	0.0905339	1.21624e+06	868500	823175	568576	0.3405	0.343237	0.137437	0.135801	1.84841e+06	1.32028e+06	1.25104e+06	864342	0.5675	0.572061	0.229062	0.226335	3.16083e+06	2.25891e+06	2.13931e+06	1.47883e+06	1.135	1.14412	0.458123	0.45267	6.72244e+06	4.80999e+06	4.54987e+06	3.14893e+06
	Congo	373.129	222.182	1386.84	944.014	-0.584	-0.605	0.4	0.1135	0.114412	0.0461382	0.0455372	35327.2	14645.1	24196.7	9682.69	0.227	0.228825	0.0922764	0.0910744	71593.6	29688.1	49036.7	19628.5	0.3405	0.343237	0.138415	0.136612	108799	45129.2	74520	29837.5	0.5675	0.572061	0.230691	0.227686	186028	77205.2	127417	51044.8	1.135	1.14412	0.461382	0.455372	395537	164360	270916	108668
	Ghana	1875.72	830.807	5156.51	613.68	-0.581	-0.601	0.4	0.1135	0.114412	0.0462793	0.0457192	658911	35504.3	453639	23630.1	0.227	0.228825	0.0925586	0.0914384	1.3353e+06	71970.9	919314	47900.8	0.3405	0.343237	0.138838	0.137158	2.02918e+06	109400	1.39702e+06	72811.9	0.5675	0.572061	0.231397	0.228596	3.46937e+06	187145	2.38855e+06	124556	1.135	1.14412	0.462793	0.457192	7.37579e+06	398348	5.078e+06	265124
	Guinea	1022.73	3847.8	5156.51	613.68	-0.588	-0.609	0.4	0.1135	0.114412	0.0459514	0.0453567	361044	165314	245608	108581	0.227	0.228825	0.0919028	0.0907134	731713	335133	497764	220120	0.3405	0.343237	0.137854	0.13607	1.11201e+06	509455	756468	334617	0.5675	0.572061	0.229757	0.226783	1.90147e+06	871612	1.29352e+06	572488	1.135	1.14412	0.459514	0.453567	4.04357e+06	1.85583e+06	2.75073e+06	1.21893e+06
	Kenya	17794.8	124474	2347.74	635.673	-0.575	-0.595	0.4	0.1135	0.114412	0.0465641	0.0459949	2.83386e+06	5.48759e+06	1.97138e+06	3.68914e+06	0.227	0.228825	0.0931282	0.0919898	5.74258e+06	1.11233e+07	3.99484e+06	7.47787e+06	0.3405	0.343237	0.139692	0.137985	8.72619e+06	1.69072e+07	6.07039e+06	1.13662e+07	0.5675	0.572061	0.232821	0.229974	1.4918e+07	2.89195e+07	1.03777e+07	1.94417e+07	1.135	1.14412	0.465641	0.459949	3.17078e+07	6.15427e+07	2.20576e+07	4.13733e+07
	Mali	6516.18	26582.8	5156.51	613.68	-0.591	-0.611	0.4	0.1135	0.114412	0.0458123	0.045267	2.30515e+06	1.14359e+06	1.56017e+06	748667	0.227	0.228825	0.0916246	0.0905339	4.67188e+06	2.31838e+06	3.16201e+06	1.51776e+06	0.3405	0.343237	0.137437	0.135801	7.10018e+06	3.52436e+06	4.80554e+06	2.30727e+06	0.5675	0.572061	0.229062	0.226335	1.21415e+07	6.02993e+06	8.21762e+06	3.94758e+06	1.135	1.14412	0.458123	0.45267	2.58225e+07	1.28398e+07	1.74772e+07	8.40576e+06
	Mozambique	1696.5	8591.97	2347.74	635.673	-0.598	-0.619	0.4	0.1135	0.114412	0.045491	0.0449116	274560	384867	183652	248702	0.227	0.228825	0.090982	0.0898232	556488	780287	372233	504224	0.3405	0.343237	0.136473	0.134735	845786	1.18626e+06	565743	766565	0.5675	0.572061	0.227455	0.224558	1.44649e+06	2.02986e+06	967550	1.3117e+06	1.135	1.14412	0.45491	0.449116	3.07719e+06	4.32354e+06	2.05832e+06	2.79389e+06
	Niger	27.1189	205.379	5156.51	613.68	-0.601	-0.622	0.4	0.1135	0.114412	0.0453546	0.0447797	9659.24	8898.47	6428.78	5722.49	0.227	0.228825	0.0907093	0.0895595	19578.2	18041.4	13030.4	11602.2	0.3405	0.343237	0.136064	0.134339	29757	27428.7	19805	17639.1	0.5675	0.572061	0.226773	0.223899	50893.7	46936.8	33872.7	30184.4	1.135	1.14412	0.453546	0.447797	108281	99984.7	72067.4	64298.9
	Nigeria	16596.4	8267.77	5156.51	613.68	-0.574	-0.594	0.4	0.1135	0.114412	0.0466119	0.0460411	5.80082e+06	351642	4.04238e+06	236796	0.227	0.228825	0.0932238	0.0920823	1.17548e+07	712772	8.1915e+06	479981	0.3405	0.343237	0.139836	0.138123	1.78619e+07	1.08339e+06	1.24473e+07	729555	0.5675	0.572061	0.23306	0.230206	3.05356e+07	1.85308e+06	2.12792e+07	1.24787e+06	1.135	1.14412	0.466119	0.460411	6.49001e+07	3.94334e+06	4.52266e+07	2.65545e+06
	Rwanda	395.188	2626.95	2347.74	635.673	-0.594	-0.615	0.4	0.1135	0.114412	0.045674	0.0450886	63782.3	117367	42951.1	76336.5	0.227	0.228825	0.0913481	0.0901771	129272	237945	87051.8	154761	0.3405	0.343237	0.137022	0.135266	196469	361732	132302	235273	0.5675	0.572061	0.22837	0.225443	335984	618937	226252	402561	1.135	1.14412	0.45674	0.450886	714651	1.31813e+06	481246	857317
	United Republic of Tanzania	3892.67	36566.7	2347.74	635.673	-0.59	-0.61	0.4	0.1135	0.114412	0.0458586	0.0453118	626536	1.6284e+06	424770	1.0678e+06	0.227	0.228825	0.0917172	0.0906236	1.2698e+06	3.3012e+06	860880	2.16472e+06	0.3405	0.343237	0.137576	0.135935	1.92979e+06	5.01839e+06	1.30833e+06	3.29075e+06	0.5675	0.572061	0.229293	0.226559	3.29994e+06	8.58596e+06	2.23725e+06	5.63013e+06	1.135	1.14412	0.458586	0.453118	7.01801e+06	1.82818e+07	4.75798e+06	1.19881e+07
	Uganda	6614.5	43814.5	2347.74	635.673	-0.585	-0.606	0.4	0.1135	0.114412	0.0460914	0.0454919	1.06091e+06	1.94601e+06	725408	1.28449e+06	0.227	0.228825	0.0921827	0.0909839	2.15004e+06	3.94493e+06	1.47012e+06	2.60392e+06	0.3405	0.343237	0.138274	0.136476	3.2674e+06	5.99678e+06	2.23412e+06	3.95827e+06	0.5675	0.572061	0.230457	0.22746	5.5868e+06	1.02592e+07	3.82003e+06	6.77176e+06	1.135	1.14412	0.460914	0.454919	1.18792e+07	2.18414e+07	8.12255e+06	1.44168e+07
	Burkina Faso	4890.64	4943.95	5156.51	613.68	-0.587	-0.608	0.4	0.1135	0.114412	0.045998	0.0454017	1.72529e+06	212268	1.17567e+06	139650	0.227	0.228825	0.0919959	0.0908034	3.49655e+06	430316	2.38266e+06	283103	0.3405	0.343237	0.137994	0.136205	5.31377e+06	654144	3.62097e+06	430358	0.5675	0.572061	0.22999	0.227008	9.0861e+06	1.11914e+06	6.19155e+06	736275	1.135	1.14412	0.45998	0.454017	1.93213e+07	2.38277e+06	1.31661e+07	1.56761e+06
	Ethiopia	7656.3	29700.8	2347.74	635.673	-0.601	-0.622	0.4	0.1135	0.114412	0.0453546	0.0447797	1.24161e+06	1.33297e+06	826360	857216	0.227	0.228825	0.0907093	0.0895595	2.5166e+06	2.70256e+06	1.67494e+06	1.73798e+06	0.3405	0.343237	0.136064	0.134339	3.82498e+06	4.10876e+06	2.54575e+06	2.64229e+06	0.5675	0.572061	0.226773	0.223899	6.54191e+06	7.03103e+06	4.35402e+06	4.52156e+06	1.135	1.14412	0.453546	0.447797	1.39185e+07	1.49775e+07	9.26359e+06	9.63182e+06
	Democratic Republic of the Congo	256.56	45.2618	1386.84	944.014	-0.621	-0.643	0.4	0.1135	0.114412	0.0444662	0.0438781	24901.8	3056.28	16039.8	1901.26	0.227	0.228825	0.0889324	0.0877563	50481.8	6197.6	32516.5	3855.42	0.3405	0.343237	0.133399	0.131634	76740.2	9423.94	49430.1	5862.48	0.5675	0.572061	0.222331	0.219391	131292	16131.7	84567.8	10035.3	1.135	1.14412	0.444662	0.438781	279540	34389.2	180058	21392.9
	Zambia	4024	13877.6	2347.74	635.673	-0.585	-0.606	0.4	0.1135	0.114412	0.0460914	0.0454919	645414	616370	441309	406845	0.227	0.228825	0.0921827	0.0909839	1.308e+06	1.2495e+06	894359	824753	0.3405	0.343237	0.138274	0.136476	1.98776e+06	1.89939e+06	1.35915e+06	1.25372e+06	0.5675	0.572061	0.230457	0.22746	3.39878e+06	3.24946e+06	2.32395e+06	2.14486e+06	1.135	1.14412	0.460914	0.454919	7.22684e+06	6.91795e+06	4.94143e+06	4.5663e+06
	Sudan	43976.5	96592.1	5304.27	344.206	-0.561	-0.58	0.4	0.1135	0.114412	0.0472425	0.0466989	1.56603e+07	2.28179e+06	1.1166e+07	1.57365e+06	0.227	0.228825	0.0944849	0.0933978	3.17301e+07	4.62457e+06	2.2624e+07	3.18936e+06	0.3405	0.343237	0.141727	0.140097	4.82096e+07	7.02832e+06	3.43741e+07	4.84711e+06	0.5675	0.572061	0.236212	0.233494	8.23974e+07	1.20187e+07	5.87504e+07	8.28879e+06	1.135	1.14412	0.472425	0.466989	1.75035e+08	2.55619e+07	1.24802e+08	1.76289e+07
	Total												3.44734e+07	1.66562e+07	2.40948e+07	1.10966e+07					6.9856e+07	3.37638e+07	4.88248e+07	2.24938e+07					1.06148e+08	5.13227e+07	7.41902e+07	3.41917e+07					1.81459e+08	8.77944e+07	1.26827e+08	5.84892e+07					3.85646e+08	1.86872e+08	2.69537e+08	1.24494e+08
	2015			Key parameters					5% adoption rate								10% adoption rate								15% adoption rate								25% adoption rate								50% adoption rate
	Country	Qm_meat	Qm_milk	Price of meat (US$/tonne)	Price of milk (US$/tonne)	ed for meat	ed for milk	ess	K-meat	K-milk	Z for meat	Z for milk	Meat PS	Milk PS	Meat CS	Milk CS	K-meat	K-milk	Z for meat	Z for milk	Meat PS	Milk PS	Meat CS	Milk CS	K-meat	K-milk	Z for meat	Z for milk	Meat PS	Milk PS	Meat CS	Milk CS	K-meat	K-milk	Z for meat	Z for milk	Meat PS	Milk PS	Meat CS	Milk CS	K-meat	K-milk	Z for meat	Z for milk	Meat PS	Milk PS	Meat CS	Milk CS
	Cameroon	5888.14	7302.4	1386.84	944.014	-0.57	-0.59	0.4	0.1135	0.114412	0.0468041	0.0462272	551896	476449	387295	323016	0.227	0.228825	0.0936082	0.0924543	1.11832e+06	965717	784787	654723	0.3405	0.343237	0.140412	0.138682	1.69928e+06	1.46781e+06	1.19248e+06	995122	0.5675	0.572061	0.234021	0.231136	2.90478e+06	2.51044e+06	2.03844e+06	1.70199e+06	1.135	1.14412	0.468041	0.462272	6.1728e+06	5.34138e+06	4.33179e+06	3.62127e+06
	Central African Republic	6429.18	6565.04	1386.84	944.014	-0.591	-0.611	0.4	0.1135	0.114412	0.0458123	0.045267	611688	434453	414002	284421	0.227	0.228825	0.0916246	0.0905339	1.23972e+06	880759	839063	576601	0.3405	0.343237	0.137437	0.135801	1.88408e+06	1.33892e+06	1.27518e+06	876541	0.5675	0.572061	0.229062	0.226335	3.22184e+06	2.29079e+06	2.1806e+06	1.4997e+06	1.135	1.14412	0.458123	0.45267	6.85219e+06	4.87788e+06	4.63769e+06	3.19338e+06
	Congo	364.971	211.062	1386.84	944.014	-0.584	-0.605	0.4	0.1135	0.114412	0.0461382	0.0455372	34554.8	13912.1	23667.7	9198.08	0.227	0.228825	0.0922764	0.0910744	70028.4	28202.3	47964.6	18646.1	0.3405	0.343237	0.138415	0.136612	106421	42870.5	72890.8	28344.1	0.5675	0.572061	0.230691	0.227686	181961	73341.2	124631	48490	1.135	1.14412	0.461382	0.455372	386890	156134	264993	103229
	Ghana	2232.2	857.897	5156.51	613.68	-0.581	-0.601	0.4	0.1135	0.114412	0.0462793	0.0457192	784138	36662	539854	24400.7	0.227	0.228825	0.0925586	0.0914384	1.58908e+06	74317.7	1.09403e+06	49462.7	0.3405	0.343237	0.138838	0.137158	2.41483e+06	112967	1.66253e+06	75186.1	0.5675	0.572061	0.231397	0.228596	4.12874e+06	193247	2.8425e+06	128617	1.135	1.14412	0.462793	0.457192	8.77758e+06	411337	6.04309e+06	273768
	Guinea	1082.96	4048.54	5156.51	613.68	-0.588	-0.609	0.4	0.1135	0.114412	0.0459514	0.0453567	382309	173939	260074	114245	0.227	0.228825	0.0919028	0.0907134	774809	352616	527081	231603	0.3405	0.343237	0.137854	0.13607	1.1775e+06	536033	801022	352074	0.5675	0.572061	0.229757	0.226783	2.01346e+06	917084	1.3697e+06	602354	1.135	1.14412	0.459514	0.453567	4.28173e+06	1.95265e+06	2.91274e+06	1.28253e+06
	Kenya	17907.1	126841	2347.74	635.673	-0.575	-0.595	0.4	0.1135	0.114412	0.0465641	0.0459949	2.85174e+06	5.59193e+06	1.98382e+06	3.75928e+06	0.227	0.228825	0.0931282	0.0919898	5.77882e+06	1.13348e+07	4.02005e+06	7.62005e+06	0.3405	0.343237	0.139692	0.137985	8.78124e+06	1.72287e+07	6.10869e+06	1.15823e+07	0.5675	0.572061	0.232821	0.229974	1.50121e+07	2.94693e+07	1.04432e+07	1.98113e+07	1.135	1.14412	0.465641	0.459949	3.19079e+07	6.27128e+07	2.21968e+07	4.21599e+07
	Mali	7428.67	21385.7	5156.51	613.68	-0.591	-0.611	0.4	0.1135	0.114412	0.0458123	0.045267	2.62795e+06	920010	1.77864e+06	602298	0.227	0.228825	0.0916246	0.0905339	5.32609e+06	1.86512e+06	3.6048e+06	1.22103e+06	0.3405	0.343237	0.137437	0.135801	8.09444e+06	2.83532e+06	5.47847e+06	1.85619e+06	0.5675	0.572061	0.229062	0.226335	1.38417e+07	4.85103e+06	9.36836e+06	3.1758e+06	1.135	1.14412	0.458123	0.45267	2.94385e+07	1.03295e+07	1.99246e+07	6.76238e+06
	Mozambique	1347.94	8673.97	2347.74	635.673	-0.598	-0.619	0.4	0.1135	0.114412	0.045491	0.0449116	218149	388540	145919	251076	0.227	0.228825	0.090982	0.0898232	442153	787734	295754	509036	0.3405	0.343237	0.136473	0.134735	672012	1.19758e+06	449506	773881	0.5675	0.572061	0.227455	0.224558	1.14929e+06	2.04924e+06	768758	1.32422e+06	1.135	1.14412	0.45491	0.449116	2.44496e+06	4.36481e+06	1.63542e+06	2.82055e+06
	Niger	30.1	244.4	5156.51	613.68	-0.601	-0.622	0.4	0.1135	0.114412	0.0453546	0.0447797	10721.1	10589.2	7135.49	6809.75	0.227	0.228825	0.0907093	0.0895595	21730.4	21469.2	14462.9	13806.6	0.3405	0.343237	0.136064	0.134339	33028.1	32640.2	21982.1	20990.5	0.5675	0.572061	0.226773	0.223899	56488.4	55854.7	37596.3	35919.4	1.135	1.14412	0.453546	0.447797	120184	118982	79989.7	76515.5
	Nigeria	16896.8	7260.56	5156.51	613.68	-0.574	-0.594	0.4	0.1135	0.114412	0.0466119	0.0460411	5.90584e+06	308804	4.11557e+06	207949	0.227	0.228825	0.0932238	0.0920823	1.19676e+07	625939	8.33979e+06	421508	0.3405	0.343237	0.139836	0.138123	1.81853e+07	951406	1.26727e+07	640678	0.5675	0.572061	0.23306	0.230206	3.10885e+07	1.62733e+06	2.16644e+07	1.09585e+06	1.135	1.14412	0.466119	0.460411	6.60751e+07	3.46295e+06	4.60453e+07	2.33195e+06
	Rwanda	543.737	2986.22	2347.74	635.673	-0.594	-0.615	0.4	0.1135	0.114412	0.045674	0.0450886	87757.8	133419	59096.2	86776.6	0.227	0.228825	0.0913481	0.0901771	177865	270487	119774	175927	0.3405	0.343237	0.137022	0.135266	270320	411204	182034	267450	0.5675	0.572061	0.22837	0.225443	462279	703586	311299	457617	1.135	1.14412	0.45674	0.450886	983285	1.4984e+06	662145	974567
	United Republic of Tanzania	3609.54	37885.9	2347.74	635.673	-0.59	-0.61	0.4	0.1135	0.114412	0.0458586	0.0453118	580965	1.68715e+06	393875	1.10633e+06	0.227	0.228825	0.0917172	0.0906236	1.17744e+06	3.42029e+06	798264	2.24281e+06	0.3405	0.343237	0.137576	0.135935	1.78942e+06	5.19943e+06	1.21317e+06	3.40947e+06	0.5675	0.572061	0.229293	0.226559	3.05992e+06	8.89571e+06	2.07452e+06	5.83325e+06	1.135	1.14412	0.458586	0.453118	6.50756e+06	1.89414e+07	4.41191e+06	1.24206e+07
	Uganda	6529.76	45106.2	2347.74	635.673	-0.585	-0.606	0.4	0.1135	0.114412	0.0460914	0.0454919	1.04732e+06	2.00338e+06	716114	1.32236e+06	0.227	0.228825	0.0921827	0.0909839	2.1225e+06	4.06123e+06	1.45128e+06	2.68068e+06	0.3405	0.343237	0.138274	0.136476	3.22554e+06	6.17357e+06	2.2055e+06	4.07496e+06	0.5675	0.572061	0.230457	0.22746	5.51522e+06	1.05617e+07	3.77109e+06	6.9714e+06	1.135	1.14412	0.460914	0.454919	1.1727e+07	2.24853e+07	8.01849e+06	1.48418e+07
	Burkina Faso	4195.13	4970.28	5156.51	613.68	-0.587	-0.608	0.4	0.1135	0.114412	0.045998	0.0454017	1.47994e+06	213398	1.00847e+06	140394	0.227	0.228825	0.0919959	0.0908034	2.9993e+06	432607	2.04381e+06	284610	0.3405	0.343237	0.137994	0.136205	4.55809e+06	657626	3.10602e+06	432649	0.5675	0.572061	0.22999	0.227008	7.79395e+06	1.1251e+06	5.31104e+06	740195	1.135	1.14412	0.45998	0.454017	1.65736e+07	2.39546e+06	1.12937e+07	1.57596e+06
	Ethiopia	8417.16	29298.9	2347.74	635.673	-0.601	-0.622	0.4	0.1135	0.114412	0.0453546	0.0447797	1.36499e+06	1.31493e+06	908481	845616	0.227	0.228825	0.0907093	0.0895595	2.76669e+06	2.66599e+06	1.84139e+06	1.71446e+06	0.3405	0.343237	0.136064	0.134339	4.2051e+06	4.05316e+06	2.79873e+06	2.60654e+06	0.5675	0.572061	0.226773	0.223899	7.19203e+06	6.93588e+06	4.78671e+06	4.46037e+06	1.135	1.14412	0.453546	0.447797	1.53017e+07	1.47748e+07	1.01842e+07	9.50148e+06
	Democratic Republic of the Congo	265.162	33.0387	1386.84	944.014	-0.621	-0.643	0.4	0.1135	0.114412	0.0444662	0.0438781	25736.7	2230.92	16577.6	1387.82	0.227	0.228825	0.0889324	0.0877563	52174.4	4523.91	33606.7	2814.25	0.3405	0.343237	0.133399	0.131634	79313.1	6878.97	51087.3	4279.29	0.5675	0.572061	0.222331	0.219391	135693	11775.3	87403.2	7325.21	1.135	1.14412	0.444662	0.438781	288912	25102.2	186095	15615.7
	Zambia	3205.86	12714.8	2347.74	635.673	-0.585	-0.606	0.4	0.1135	0.114412	0.0460914	0.0454919	514192	564721	351584	372753	0.227	0.228825	0.0921827	0.0909839	1.04206e+06	1.1448e+06	712522	755643	0.3405	0.343237	0.138274	0.136476	1.58362e+06	1.74023e+06	1.08281e+06	1.14867e+06	0.5675	0.572061	0.230457	0.22746	2.70776e+06	2.97717e+06	1.85146e+06	1.96513e+06	1.135	1.14412	0.460914	0.454919	5.75752e+06	6.33826e+06	3.93677e+06	4.18367e+06
	Sudan	43903.1	97957.5	5304.27	344.206	-0.561	-0.58	0.4	0.1135	0.114412	0.0472425	0.0466989	1.56341e+07	2.31405e+06	1.11473e+07	1.5959e+06	0.227	0.228825	0.0944849	0.0933978	3.16772e+07	4.68994e+06	2.25862e+07	3.23444e+06	0.3405	0.343237	0.141727	0.140097	4.81292e+07	7.12767e+06	3.43167e+07	4.91563e+06	0.5675	0.572061	0.236212	0.233494	8.22599e+07	1.21886e+07	5.86524e+07	8.40596e+06	1.135	1.14412	0.472425	0.466989	1.74743e+08	2.59233e+07	1.24594e+08	1.78781e+07
	Total												3.4714e+07	1.65886e+07	2.42575e+07	1.10542e+07					7.03436e+07	3.36266e+07	4.91547e+07	2.24079e+07					1.06889e+08	5.1114e+07	7.46915e+07	3.4061e+07					1.82726e+08	8.74372e+07	1.27684e+08	5.82655e+07					3.88341e+08	1.8611e+08	2.7136e+08	1.24017e+08
	2016			Key parameters					5% adoption rate								10% adoption rate								15% adoption rate								25% adoption rate								50% adoption rate
	Country	Qm_meat	Qm_milk	Price of meat (US$/tonne)	Price of milk (US$/tonne)	ed for meat	ed for milk	ess	K-meat	K-milk	Z for meat	Z for milk	Meat PS	Milk PS	Meat CS	Milk CS	K-meat	K-milk	Z for meat	Z for milk	Meat PS	Milk PS	Meat CS	Milk CS	K-meat	K-milk	Z for meat	Z for milk	Meat PS	Milk PS	Meat CS	Milk CS	K-meat	K-milk	Z for meat	Z for milk	Meat PS	Milk PS	Meat CS	Milk CS	K-meat	K-milk	Z for meat	Z for milk	Meat PS	Milk PS	Meat CS	Milk CS
	Cameroon	5523.25	7168.91	1386.84	944.014	-0.57	-0.59	0.4	0.1135	0.114412	0.0468041	0.0462272	517695	467739	363295	317111	0.227	0.228825	0.0936082	0.0924543	1.04902e+06	948063	736154	642755	0.3405	0.343237	0.140412	0.138682	1.59397e+06	1.44097e+06	1.11858e+06	976931	0.5675	0.572061	0.234021	0.231136	2.72477e+06	2.46455e+06	1.91212e+06	1.67088e+06	1.135	1.14412	0.468041	0.462272	5.79027e+06	5.24373e+06	4.06335e+06	3.55507e+06
	Central African Republic	6754.31	6657.3	1386.84	944.014	-0.591	-0.611	0.4	0.1135	0.114412	0.0458123	0.045267	642622	440559	434938	288418	0.227	0.228825	0.0916246	0.0905339	1.30241e+06	893137	881496	584705	0.3405	0.343237	0.137437	0.135801	1.97936e+06	1.35773e+06	1.33967e+06	888860	0.5675	0.572061	0.229062	0.226335	3.38477e+06	2.32298e+06	2.29088e+06	1.52077e+06	1.135	1.14412	0.458123	0.45267	7.19871e+06	4.94644e+06	4.87223e+06	3.23826e+06
	Congo	375.964	222.172	1386.84	944.014	-0.584	-0.605	0.4	0.1135	0.114412	0.0461382	0.0455372	35595.6	14644.4	24380.6	9682.25	0.227	0.228825	0.0922764	0.0910744	72137.6	29686.8	49409.3	19627.6	0.3405	0.343237	0.138415	0.136612	109626	45127.1	75086.3	29836.1	0.5675	0.572061	0.230691	0.227686	187442	77201.7	128385	51042.5	1.135	1.14412	0.461382	0.455372	398543	164353	272974	108663
	Ghana	2129.68	885.359	5156.51	613.68	-0.581	-0.601	0.4	0.1135	0.114412	0.0462793	0.0457192	748125	37835.5	515060	25181.7	0.227	0.228825	0.0925586	0.0914384	1.5161e+06	76696.6	1.04379e+06	51046	0.3405	0.343237	0.138838	0.137158	2.30392e+06	116583	1.58618e+06	77592.8	0.5675	0.572061	0.231397	0.228596	3.93911e+06	199433	2.71195e+06	132734	1.135	1.14412	0.462793	0.457192	8.37445e+06	424504	5.76554e+06	282532
	Guinea	1085.67	4262.27	5156.51	613.68	-0.588	-0.609	0.4	0.1135	0.114412	0.0459514	0.0453567	383265	183121	260725	120277	0.227	0.228825	0.0919028	0.0907134	776748	371232	528400	243830	0.3405	0.343237	0.137854	0.13607	1.18045e+06	564331	803026	370661	0.5675	0.572061	0.229757	0.226783	2.0185e+06	965499	1.37313e+06	634153	1.135	1.14412	0.459514	0.453567	4.29244e+06	2.05573e+06	2.92003e+06	1.35023e+06
	Kenya	20047.8	146314	2347.74	635.673	-0.575	-0.595	0.4	0.1135	0.114412	0.0465641	0.0459949	3.19264e+06	6.45043e+06	2.22097e+06	4.33643e+06	0.227	0.228825	0.0931282	0.0919898	6.46964e+06	1.3075e+07	4.50062e+06	8.78993e+06	0.3405	0.343237	0.139692	0.137985	9.83098e+06	1.98737e+07	6.83895e+06	1.33605e+07	0.5675	0.572061	0.232821	0.229974	1.68067e+07	3.39936e+07	1.16916e+07	2.28529e+07	1.135	1.14412	0.465641	0.459949	3.57223e+07	7.23409e+07	2.48503e+07	4.86325e+07
	Mali	8089.32	21994.7	5156.51	613.68	-0.591	-0.611	0.4	0.1135	0.114412	0.0458123	0.045267	2.86166e+06	946209	1.93682e+06	619449	0.227	0.228825	0.0916246	0.0905339	5.79976e+06	1.91823e+06	3.92539e+06	1.2558e+06	0.3405	0.343237	0.137437	0.135801	8.81431e+06	2.91607e+06	5.96569e+06	1.90905e+06	0.5675	0.572061	0.229062	0.226335	1.50727e+07	4.98918e+06	1.02015e+07	3.26624e+06	1.135	1.14412	0.458123	0.45267	3.20566e+07	1.06237e+07	2.16965e+07	6.95495e+06
	Mozambique	929.89	8733.13	2347.74	635.673	-0.598	-0.619	0.4	0.1135	0.114412	0.045491	0.0449116	150493	391190	100664	252788	0.227	0.228825	0.090982	0.0898232	305024	793106	204030	512508	0.3405	0.343237	0.136473	0.134735	463595	1.20575e+06	310097	779159	0.5675	0.572061	0.227455	0.224558	792853	2.06321e+06	530336	1.33325e+06	1.135	1.14412	0.45491	0.449116	1.68668e+06	4.39458e+06	1.12821e+06	2.83979e+06
	Niger	30.5462	255.854	5156.51	613.68	-0.601	-0.622	0.4	0.1135	0.114412	0.0453546	0.0447797	10880	11085.4	7241.26	7128.89	0.227	0.228825	0.0907093	0.0895595	22052.6	22475.4	14677.2	14453.6	0.3405	0.343237	0.136064	0.134339	33517.7	34169.8	22308	21974.2	0.5675	0.572061	0.226773	0.223899	57325.7	58472.4	38153.6	37602.8	1.135	1.14412	0.453546	0.447797	121966	124558	81175.4	80101.4
	Nigeria	17434	7186.57	5156.51	613.68	-0.574	-0.594	0.4	0.1135	0.114412	0.0466119	0.0460411	6.09358e+06	305657	4.2464e+06	205830	0.227	0.228825	0.0932238	0.0920823	1.2348e+07	619560	8.60491e+06	417212	0.3405	0.343237	0.139836	0.138123	1.87634e+07	941710	1.30755e+07	634148	0.5675	0.572061	0.23306	0.230206	3.20767e+07	1.61075e+06	2.23531e+07	1.08468e+06	1.135	1.14412	0.466119	0.460411	6.81755e+07	3.42766e+06	4.75091e+07	2.30819e+06
	Rwanda	534.86	2794.94	2347.74	635.673	-0.594	-0.615	0.4	0.1135	0.114412	0.045674	0.0450886	86325.1	124873	58131.4	81218	0.227	0.228825	0.0913481	0.0901771	174961	253161	117819	164657	0.3405	0.343237	0.137022	0.135266	265907	384864	179062	250318	0.5675	0.572061	0.22837	0.225443	454732	658516	306217	428303	1.135	1.14412	0.45674	0.450886	967232	1.40241e+06	651335	912140
	United Republic of Tanzania	3564.38	39128.9	2347.74	635.673	-0.59	-0.61	0.4	0.1135	0.114412	0.0458586	0.0453118	573696	1.7425e+06	388947	1.14262e+06	0.227	0.228825	0.0917172	0.0906236	1.16271e+06	3.53251e+06	788277	2.3164e+06	0.3405	0.343237	0.137576	0.135935	1.76703e+06	5.37002e+06	1.19799e+06	3.52133e+06	0.5675	0.572061	0.229293	0.226559	3.02163e+06	9.18757e+06	2.04856e+06	6.02464e+06	1.135	1.14412	0.458586	0.453118	6.42614e+06	1.95628e+07	4.35671e+06	1.28281e+07
	Uganda	6637.99	46185.5	2347.74	635.673	-0.585	-0.606	0.4	0.1135	0.114412	0.0460914	0.0454919	1.06468e+06	2.05131e+06	727984	1.354e+06	0.227	0.228825	0.0921827	0.0909839	2.15768e+06	4.1584e+06	1.47534e+06	2.74482e+06	0.3405	0.343237	0.138274	0.136476	3.27901e+06	6.32128e+06	2.24205e+06	4.17246e+06	0.5675	0.572061	0.230457	0.22746	5.60664e+06	1.08144e+07	3.8336e+06	7.1382e+06	1.135	1.14412	0.460914	0.454919	1.19214e+07	2.30233e+07	8.15139e+06	1.51969e+07
	Burkina Faso	4572.74	5174.97	5156.51	613.68	-0.587	-0.608	0.4	0.1135	0.114412	0.045998	0.0454017	1.61315e+06	222187	1.09925e+06	146176	0.227	0.228825	0.0919959	0.0908034	3.26927e+06	450424	2.22778e+06	296331	0.3405	0.343237	0.137994	0.136205	4.96836e+06	684710	3.3856e+06	450467	0.5675	0.572061	0.22999	0.227008	8.49549e+06	1.17143e+06	5.78909e+06	770679	1.135	1.14412	0.45998	0.454017	1.80654e+07	2.49411e+06	1.23103e+07	1.64086e+06
	Ethiopia	8371.28	28188.7	2347.74	635.673	-0.601	-0.622	0.4	0.1135	0.114412	0.0453546	0.0447797	1.35755e+06	1.26511e+06	903529	813574	0.227	0.228825	0.0907093	0.0895595	2.75161e+06	2.56497e+06	1.83136e+06	1.6495e+06	0.3405	0.343237	0.136064	0.134339	4.18218e+06	3.89958e+06	2.78348e+06	2.50777e+06	0.5675	0.572061	0.226773	0.223899	7.15283e+06	6.67307e+06	4.76062e+06	4.29136e+06	1.135	1.14412	0.453546	0.447797	1.52183e+07	1.4215e+07	1.01287e+07	9.14146e+06
	Democratic Republic of the Congo	262.806	33.7847	1386.84	944.014	-0.621	-0.643	0.4	0.1135	0.114412	0.0444662	0.0438781	25508.1	2281.3	16430.3	1419.16	0.227	0.228825	0.0889324	0.0877563	51710.9	4626.06	33308.2	2877.8	0.3405	0.343237	0.133399	0.131634	78608.6	7034.29	50633.5	4375.92	0.5675	0.572061	0.222331	0.219391	134488	12041.2	86626.8	7490.62	1.135	1.14412	0.444662	0.438781	286346	25669	184442	15968.3
	Zambia	3187.94	12485.4	2347.74	635.673	-0.585	-0.606	0.4	0.1135	0.114412	0.0460914	0.0454919	511319	554534	349620	366029	0.227	0.228825	0.0921827	0.0909839	1.03624e+06	1.12415e+06	708541	742011	0.3405	0.343237	0.138274	0.136476	1.57477e+06	1.70884e+06	1.07676e+06	1.12795e+06	0.5675	0.572061	0.230457	0.22746	2.69263e+06	2.92346e+06	1.84111e+06	1.92968e+06	1.135	1.14412	0.460914	0.454919	5.72534e+06	6.22392e+06	3.91477e+06	4.1082e+06
	Sudan	44298.8	99216.1	5304.27	344.206	-0.561	-0.58	0.4	0.1135	0.114412	0.0472425	0.0466989	1.5775e+07	2.34378e+06	1.12478e+07	1.6164e+06	0.227	0.228825	0.0944849	0.0933978	3.19626e+07	4.7502e+06	2.27898e+07	3.276e+06	0.3405	0.343237	0.141727	0.140097	4.85629e+07	7.21924e+06	3.4626e+07	4.97879e+06	0.5675	0.572061	0.236212	0.233494	8.30013e+07	1.23452e+07	5.91809e+07	8.51396e+06	1.135	1.14412	0.472425	0.466989	1.76318e+08	2.62563e+07	1.25717e+08	1.81078e+07
	Total												3.56438e+07	1.75551e+07	2.49022e+07	1.17037e+07					7.22278e+07	3.55856e+07	5.0461e+07	2.37245e+07					1.09752e+08	5.40918e+07	7.66766e+07	3.60622e+07					1.87621e+08	9.25306e+07	1.31078e+08	6.16885e+07					3.98746e+08	1.9695e+08	2.78574e+08	1.31302e+08
	2017			Key parameters					5% adoption rate								10% adoption rate								15% adoption rate								25% adoption rate								50% adoption rate
	Country	Qm_meat	Qm_milk	Price of meat (US$/tonne)	Price of milk (US$/tonne)	ed for meat	ed for milk	ess	K-meat	K-milk	Z for meat	Z for milk	Meat PS	Milk PS	Meat CS	Milk CS	K-meat	K-milk	Z for meat	Z for milk	Meat PS	Milk PS	Meat CS	Milk CS	K-meat	K-milk	Z for meat	Z for milk	Meat PS	Milk PS	Meat CS	Milk CS	K-meat	K-milk	Z for meat	Z for milk	Meat PS	Milk PS	Meat CS	Milk CS	K-meat	K-milk	Z for meat	Z for milk	Meat PS	Milk PS	Meat CS	Milk CS
	Cameroon	5366.21	7151.67	1386.84	944.014	-0.57	-0.59	0.4	0.1135	0.114412	0.0468041	0.0462272	502975	466614	352965	316349	0.227	0.228825	0.0936082	0.0924543	1.01919e+06	945783	715222	641209	0.3405	0.343237	0.140412	0.138682	1.54865e+06	1.43751e+06	1.08677e+06	974582	0.5675	0.572061	0.234021	0.231136	2.64729e+06	2.45862e+06	1.85775e+06	1.66686e+06	1.135	1.14412	0.468041	0.462272	5.62563e+06	5.23113e+06	3.94781e+06	3.54653e+06
	Central African Republic	6700.65	6723.98	1386.84	944.014	-0.591	-0.611	0.4	0.1135	0.114412	0.0458123	0.045267	637517	444972	431483	291307	0.227	0.228825	0.0916246	0.0905339	1.29206e+06	902082	874493	590561	0.3405	0.343237	0.137437	0.135801	1.96364e+06	1.37133e+06	1.32903e+06	897763	0.5675	0.572061	0.229062	0.226335	3.35789e+06	2.34625e+06	2.27268e+06	1.53601e+06	1.135	1.14412	0.458123	0.45267	7.14153e+06	4.99598e+06	4.83352e+06	3.27069e+06
	Congo	371.989	233.287	1386.84	944.014	-0.584	-0.605	0.4	0.1135	0.114412	0.0461382	0.0455372	35219.3	15377	24122.8	10166.6	0.227	0.228825	0.0922764	0.0910744	71375	31171.9	48887	20609.5	0.3405	0.343237	0.138415	0.136612	108467	47384.7	74292.4	31328.7	0.5675	0.572061	0.230691	0.227686	185460	81063.8	127027	53595.9	1.135	1.14412	0.461382	0.455372	394329	172575	270088	114099
	Ghana	3195.68	914.144	5156.51	613.68	-0.581	-0.601	0.4	0.1135	0.114412	0.0462793	0.0457192	1.12259e+06	39065.7	772869	26000.4	0.227	0.228825	0.0925586	0.0914384	2.27497e+06	79190.2	1.56624e+06	52705.6	0.3405	0.343237	0.138838	0.137158	3.45713e+06	120374	2.38012e+06	80115.5	0.5675	0.572061	0.231397	0.228596	5.9108e+06	205917	4.0694e+06	137050	1.135	1.14412	0.462793	0.457192	1.25662e+07	438306	8.65144e+06	291718
	Guinea	1215.85	4484	5156.51	613.68	-0.588	-0.609	0.4	0.1135	0.114412	0.0459514	0.0453567	429219	192647	291986	126533	0.227	0.228825	0.0919028	0.0907134	869881	390543	591756	256514	0.3405	0.343237	0.137854	0.13607	1.32199e+06	593688	899310	389943	0.5675	0.572061	0.229757	0.226783	2.26052e+06	1.01572e+06	1.53777e+06	667142	1.135	1.14412	0.459514	0.453567	4.80711e+06	2.16267e+06	3.27014e+06	1.42047e+06
	Kenya	19644.9	131679	2347.74	635.673	-0.575	-0.595	0.4	0.1135	0.114412	0.0465641	0.0459949	3.12848e+06	5.80521e+06	2.17633e+06	3.90266e+06	0.227	0.228825	0.0931282	0.0919898	6.33962e+06	1.17672e+07	4.41017e+06	7.91069e+06	0.3405	0.343237	0.139692	0.137985	9.63341e+06	1.78858e+07	6.7015e+06	1.20241e+07	0.5675	0.572061	0.232821	0.229974	1.6469e+07	3.05933e+07	1.14567e+07	2.05669e+07	1.135	1.14412	0.465641	0.459949	3.50043e+07	6.51048e+07	2.43509e+07	4.3768e+07
	Mali	9350.79	15590.9	5156.51	613.68	-0.591	-0.611	0.4	0.1135	0.114412	0.0458123	0.045267	3.30791e+06	670716	2.23886e+06	439094	0.227	0.228825	0.0916246	0.0905339	6.70419e+06	1.35973e+06	4.53752e+06	890167	0.3405	0.343237	0.137437	0.135801	1.01888e+07	2.06704e+06	6.89599e+06	1.35322e+06	0.5675	0.572061	0.229062	0.226335	1.74232e+07	3.53656e+06	1.17924e+07	2.31526e+06	1.135	1.14412	0.458123	0.45267	3.70556e+07	7.53056e+06	2.50799e+07	4.92999e+06
	Mozambique	1445.15	12643.9	2347.74	635.673	-0.598	-0.619	0.4	0.1135	0.114412	0.045491	0.0449116	233882	566370	156443	365990	0.227	0.228825	0.090982	0.0898232	474041	1.14827e+06	317085	742016	0.3405	0.343237	0.136473	0.134735	720478	1.7457e+06	481925	1.12808e+06	0.5675	0.572061	0.227455	0.224558	1.23218e+06	2.98714e+06	824202	1.9303e+06	1.135	1.14412	0.45491	0.449116	2.62129e+06	6.36252e+06	1.75337e+06	4.11149e+06
	Niger	31.1168	268.1	5156.51	613.68	-0.601	-0.622	0.4	0.1135	0.114412	0.0453546	0.0447797	11083.2	11616	7376.52	7470.1	0.227	0.228825	0.0907093	0.0895595	22464.5	23551.1	14951.4	15145.4	0.3405	0.343237	0.136064	0.134339	34143.8	35805.3	22724.7	23025.9	0.5675	0.572061	0.226773	0.223899	58396.6	61271	38866.3	39402.6	1.135	1.14412	0.453546	0.447797	124244	130519	82691.8	83935.3
	Nigeria	15337.5	7234.56	5156.51	613.68	-0.574	-0.594	0.4	0.1135	0.114412	0.0466119	0.0460411	5.36081e+06	307698	3.73575e+06	207204	0.227	0.228825	0.0932238	0.0920823	1.08632e+07	623698	7.57014e+06	419999	0.3405	0.343237	0.139836	0.138123	1.6507e+07	947999	1.15032e+07	638383	0.5675	0.572061	0.23306	0.230206	2.82194e+07	1.62151e+06	1.96651e+07	1.09192e+06	1.135	1.14412	0.466119	0.460411	5.99772e+07	3.45055e+06	4.1796e+07	2.3236e+06
	Rwanda	503.331	2809.73	2347.74	635.673	-0.594	-0.615	0.4	0.1135	0.114412	0.045674	0.0450886	81236.4	125534	54704.6	81647.9	0.227	0.228825	0.0913481	0.0901771	164647	254501	110874	165529	0.3405	0.343237	0.137022	0.135266	250233	386901	168507	251643	0.5675	0.572061	0.22837	0.225443	427927	662002	288166	430570	1.135	1.14412	0.45674	0.450886	910215	1.40984e+06	612939	916968
	United Republic of Tanzania	4410.09	38356.1	2347.74	635.673	-0.59	-0.61	0.4	0.1135	0.114412	0.0458586	0.0453118	709815	1.70809e+06	481230	1.12006e+06	0.227	0.228825	0.0917172	0.0906236	1.43858e+06	3.46274e+06	975308	2.27065e+06	0.3405	0.343237	0.137576	0.135935	2.18629e+06	5.26396e+06	1.48223e+06	3.45178e+06	0.5675	0.572061	0.229293	0.226559	3.73856e+06	9.00611e+06	2.53462e+06	5.90565e+06	1.135	1.14412	0.458586	0.453118	7.95085e+06	1.91764e+07	5.3904e+06	1.25747e+07
	Uganda	6632.75	45621.2	2347.74	635.673	-0.585	-0.606	0.4	0.1135	0.114412	0.0460914	0.0454919	1.06384e+06	2.02625e+06	727409	1.33746e+06	0.227	0.228825	0.0921827	0.0909839	2.15598e+06	4.1076e+06	1.47417e+06	2.71128e+06	0.3405	0.343237	0.138274	0.136476	3.27642e+06	6.24404e+06	2.24029e+06	4.12148e+06	0.5675	0.572061	0.230457	0.22746	5.60221e+06	1.06822e+07	3.83057e+06	7.05099e+06	1.135	1.14412	0.460914	0.454919	1.1912e+07	2.2742e+07	8.14496e+06	1.50112e+07
	Burkina Faso	4642.1	5304.32	5156.51	613.68	-0.587	-0.608	0.4	0.1135	0.114412	0.045998	0.0454017	1.63761e+06	227741	1.11592e+06	149829	0.227	0.228825	0.0919959	0.0908034	3.31885e+06	461682	2.26157e+06	303738	0.3405	0.343237	0.137994	0.136205	5.04372e+06	701825	3.43695e+06	461727	0.5675	0.572061	0.22999	0.227008	8.62434e+06	1.20071e+06	5.87689e+06	789943	1.135	1.14412	0.45998	0.454017	1.83394e+07	2.55645e+06	1.2497e+07	1.68188e+06
	Ethiopia	8607.81	27859.6	2347.74	635.673	-0.601	-0.622	0.4	0.1135	0.114412	0.0453546	0.0447797	1.39591e+06	1.25034e+06	929058	804076	0.227	0.228825	0.0907093	0.0895595	2.82936e+06	2.53502e+06	1.8831e+06	1.63024e+06	0.3405	0.343237	0.136064	0.134339	4.30035e+06	3.85406e+06	2.86213e+06	2.47849e+06	0.5675	0.572061	0.226773	0.223899	7.35493e+06	6.59516e+06	4.89513e+06	4.24126e+06	1.135	1.14412	0.453546	0.447797	1.56483e+07	1.4049e+07	1.04149e+07	9.03473e+06
	Democratic Republic of the Congo	277.399	34.4765	1386.84	944.014	-0.621	-0.643	0.4	0.1135	0.114412	0.0444662	0.0438781	26924.5	2328.01	17342.7	1448.22	0.227	0.228825	0.0889324	0.0877563	54582.3	4720.78	35157.7	2936.72	0.3405	0.343237	0.133399	0.131634	82973.5	7178.33	53445.1	4465.52	0.5675	0.572061	0.222331	0.219391	141956	12287.7	91437	7643.99	1.135	1.14412	0.444662	0.438781	302246	26194.6	194683	16295.3
	Zambia	3882.65	13186.6	2347.74	635.673	-0.585	-0.606	0.4	0.1135	0.114412	0.0460914	0.0454919	622744	585678	425808	386586	0.227	0.228825	0.0921827	0.0909839	1.26206e+06	1.18728e+06	862944	783684	0.3405	0.343237	0.138274	0.136476	1.91794e+06	1.80481e+06	1.31141e+06	1.1913e+06	0.5675	0.572061	0.230457	0.22746	3.2794e+06	3.08765e+06	2.24232e+06	2.03805e+06	1.135	1.14412	0.460914	0.454919	6.973e+06	6.57347e+06	4.76786e+06	4.33892e+06
	Sudan	44107.6	100262	5304.27	344.206	-0.561	-0.58	0.4	0.1135	0.114412	0.0472425	0.0466989	1.57069e+07	2.36848e+06	1.11993e+07	1.63343e+06	0.227	0.228825	0.0944849	0.0933978	3.18247e+07	4.80025e+06	2.26914e+07	3.31052e+06	0.3405	0.343237	0.141727	0.140097	4.83534e+07	7.29531e+06	3.44765e+07	5.03125e+06	0.5675	0.572061	0.236212	0.233494	8.26431e+07	1.24753e+07	5.89256e+07	8.60367e+06	1.135	1.14412	0.472425	0.466989	1.75557e+08	2.6533e+07	1.25174e+08	1.82986e+07
	Total												3.60147e+07	1.68147e+07	2.51389e+07	1.12073e+07					7.29797e+07	3.4085e+07	5.0941e+07	2.27182e+07					1.10895e+08	5.18107e+07	7.74063e+07	3.45327e+07					1.89577e+08	8.86289e+07	1.32327e+08	5.90723e+07					4.02911e+08	1.88646e+08	2.81233e+08	1.25734e+08
Estimated based on equations (2 and 3)	2018			Key parameters					5% adoption rate								10% adoption rate								15% adoption rate								25% adoption rate								50% adoption rate
	Country	Qm_meat	Qm_milk	Price of meat (US$/tonne)	Price of milk (US$/tonne)	ed for meat	ed for milk	ess	K-meat	K-milk	Z for meat	Z for milk	Meat PS	Milk PS	Meat CS	Milk CS	K-meat	K-milk	Z for meat	Z for milk	Meat PS	Milk PS	Meat CS	Milk CS	K-meat	K-milk	Z for meat	Z for milk	Meat PS	Milk PS	Meat CS	Milk CS	K-meat	K-milk	Z for meat	Z for milk	Meat PS	Milk PS	Meat CS	Milk CS	K-meat	K-milk	Z for meat	Z for milk	Meat PS	Milk PS	Meat CS	Milk CS
	Cameroon	5331.98	7165.28	1386.84	944.014	-0.57	-0.59	0.4	0.1135	0.114412	0.0468041	0.0462272	499767	467502	350714	316951	0.227	0.228825	0.0936082	0.0924543	1.01269e+06	947583	710661	642429	0.3405	0.343237	0.140412	0.138682	1.53877e+06	1.44024e+06	1.07984e+06	976436	0.5675	0.572061	0.234021	0.231136	2.63041e+06	2.4633e+06	1.8459e+06	1.67004e+06	1.135	1.14412	0.468041	0.462272	5.58976e+06	5.24108e+06	3.92264e+06	3.55328e+06
	Central African Republic	6803.38	6809.77	1386.84	944.014	-0.591	-0.611	0.4	0.1135	0.114412	0.0458123	0.045267	647290	450649	438098	295024	0.227	0.228825	0.0916246	0.0905339	1.31187e+06	913591	887900	598096	0.3405	0.343237	0.137437	0.135801	1.99375e+06	1.38883e+06	1.3494e+06	909216	0.5675	0.572061	0.229062	0.226335	3.40937e+06	2.37618e+06	2.30752e+06	1.5556e+06	1.135	1.14412	0.458123	0.45267	7.25101e+06	5.05972e+06	4.90762e+06	3.31242e+06
	Congo	371.23	285.722	1386.84	944.014	-0.584	-0.605	0.4	0.1135	0.114412	0.0461382	0.0455372	35147.5	18833.3	24073.6	12451.7	0.227	0.228825	0.0922764	0.0910744	71229.4	38178.3	48787.2	25241.9	0.3405	0.343237	0.138415	0.136612	108246	58035.2	74140.9	38370.4	0.5675	0.572061	0.230691	0.227686	185082	99284.3	126768	65642.5	1.135	1.14412	0.461382	0.455372	393525	211364	269538	139745
	Ghana	2714.88	921.473	5156.51	613.68	-0.581	-0.601	0.4	0.1135	0.114412	0.0462793	0.0457192	953694	39378.9	656588	26208.9	0.227	0.228825	0.0925586	0.0914384	1.93269e+06	79825.1	1.3306e+06	53128.2	0.3405	0.343237	0.138838	0.137158	2.93699e+06	121339	2.02203e+06	80757.8	0.5675	0.572061	0.231397	0.228596	5.0215e+06	207568	3.45714e+06	138148	1.135	1.14412	0.462793	0.457192	1.06756e+07	441820	7.3498e+06	294056
	Guinea	1285.31	4132.73	5156.51	613.68	-0.588	-0.609	0.4	0.1135	0.114412	0.0459514	0.0453567	453742	177555	308668	116621	0.227	0.228825	0.0919028	0.0907134	919580	359949	625564	236419	0.3405	0.343237	0.137854	0.13607	1.39751e+06	547179	950690	359395	0.5675	0.572061	0.229757	0.226783	2.38967e+06	936154	1.62563e+06	614880	1.135	1.14412	0.459514	0.453567	5.08176e+06	1.99325e+06	3.45698e+06	1.3092e+06
	Kenya	19815.4	138143	2347.74	635.673	-0.575	-0.595	0.4	0.1135	0.114412	0.0465641	0.0459949	3.15564e+06	6.09022e+06	2.19523e+06	4.09426e+06	0.227	0.228825	0.0931282	0.0919898	6.39465e+06	1.23449e+07	4.44846e+06	8.29906e+06	0.3405	0.343237	0.139692	0.137985	9.71704e+06	1.87639e+07	6.75968e+06	1.26144e+07	0.5675	0.572061	0.232821	0.229974	1.66119e+07	3.20953e+07	1.15561e+07	2.15767e+07	1.135	1.14412	0.465641	0.459949	3.53082e+07	6.83011e+07	2.45623e+07	4.59167e+07
	Mali	9613	16286.8	5156.51	613.68	-0.591	-0.611	0.4	0.1135	0.114412	0.0458123	0.045267	3.40067e+06	700654	2.30164e+06	458693	0.227	0.228825	0.0916246	0.0905339	6.89219e+06	1.42042e+06	4.66476e+06	929900	0.3405	0.343237	0.137437	0.135801	1.04745e+07	2.15931e+06	7.08937e+06	1.41362e+06	0.5675	0.572061	0.229062	0.226335	1.79118e+07	3.69441e+06	1.2123e+07	2.4186e+06	1.135	1.14412	0.458123	0.45267	3.80947e+07	7.86669e+06	2.57832e+07	5.15004e+06
	Mozambique	1336.16	13027	2347.74	635.673	-0.598	-0.619	0.4	0.1135	0.114412	0.045491	0.0449116	216242	583531	144644	377080	0.227	0.228825	0.090982	0.0898232	438288	1.18306e+06	293169	764499	0.3405	0.343237	0.136473	0.134735	666137	1.79859e+06	445577	1.16226e+06	0.5675	0.572061	0.227455	0.224558	1.13925e+06	3.07765e+06	762038	1.98879e+06	1.135	1.14412	0.45491	0.449116	2.42358e+06	6.55531e+06	1.62113e+06	4.23606e+06
	Niger	31.0849	280.944	5156.51	613.68	-0.601	-0.622	0.4	0.1135	0.114412	0.0453546	0.0447797	11071.9	12172.5	7368.97	7827.96	0.227	0.228825	0.0907093	0.0895595	22441.5	24679.4	14936.1	15871	0.3405	0.343237	0.136064	0.134339	34108.9	37520.6	22701.4	24129	0.5675	0.572061	0.226773	0.223899	58336.8	64206.3	38826.5	41290.2	1.135	1.14412	0.453546	0.447797	124117	136772	82607.1	87956.3
	Nigeria	16470.4	7295.85	5156.51	613.68	-0.574	-0.594	0.4	0.1135	0.114412	0.0466119	0.0460411	5.7568e+06	310305	4.01171e+06	208960	0.227	0.228825	0.0932238	0.0920823	1.16656e+07	628982	8.12933e+06	423557	0.3405	0.343237	0.139836	0.138123	1.77264e+07	956031	1.23529e+07	643792	0.5675	0.572061	0.23306	0.230206	3.03039e+07	1.63524e+06	2.11177e+07	1.10117e+06	1.135	1.14412	0.466119	0.460411	6.44076e+07	3.47979e+06	4.48834e+07	2.34329e+06
	Rwanda	466.829	2918.1	2347.74	635.673	-0.594	-0.615	0.4	0.1135	0.114412	0.045674	0.0450886	75345.1	130375	50737.4	84796.9	0.227	0.228825	0.0913481	0.0901771	152707	264316	102833	171913	0.3405	0.343237	0.137022	0.135266	232086	401823	156287	261348	0.5675	0.572061	0.22837	0.225443	396893	687534	267268	447177	1.135	1.14412	0.45674	0.450886	844206	1.46421e+06	568489	952334
	United Republic of Tanzania	5158.65	43668.4	2347.74	635.673	-0.59	-0.61	0.4	0.1135	0.114412	0.0458586	0.0453118	830299	1.94466e+06	562914	1.27518e+06	0.227	0.228825	0.0917172	0.0906236	1.68276e+06	3.94233e+06	1.14086e+06	2.58513e+06	0.3405	0.343237	0.137576	0.135935	2.55739e+06	5.99302e+06	1.73382e+06	3.92985e+06	0.5675	0.572061	0.229293	0.226559	4.37315e+06	1.02535e+07	2.96484e+06	6.72358e+06	1.135	1.14412	0.458586	0.453118	9.30042e+06	2.18324e+07	6.30537e+06	1.43163e+07
	Uganda	6654.22	57664.2	2347.74	635.673	-0.585	-0.606	0.4	0.1135	0.114412	0.0460914	0.0454919	1.06728e+06	2.56113e+06	729764	1.69052e+06	0.227	0.228825	0.0921827	0.0909839	2.16295e+06	5.19191e+06	1.47894e+06	3.42701e+06	0.3405	0.343237	0.138274	0.136476	3.28702e+06	7.89234e+06	2.24754e+06	5.20946e+06	0.5675	0.572061	0.230457	0.22746	5.62035e+06	1.35021e+07	3.84297e+06	8.91229e+06	1.135	1.14412	0.460914	0.454919	1.19506e+07	2.87454e+07	8.17132e+06	1.89739e+07
	Burkina Faso	4875.5	4943.08	5156.51	613.68	-0.587	-0.608	0.4	0.1135	0.114412	0.045998	0.0454017	1.71995e+06	212231	1.17203e+06	139626	0.227	0.228825	0.0919959	0.0908034	3.48572e+06	430240	2.37528e+06	283053	0.3405	0.343237	0.137994	0.136205	5.29731e+06	654029	3.60975e+06	430282	0.5675	0.572061	0.22999	0.227008	9.05796e+06	1.11894e+06	6.17237e+06	736146	1.135	1.14412	0.45998	0.454017	1.92615e+07	2.38235e+06	1.31254e+07	1.56734e+06
	Ethiopia	8540.97	28749	2347.74	635.673	-0.601	-0.622	0.4	0.1135	0.114412	0.0453546	0.0447797	1.38507e+06	1.29025e+06	921844	829746	0.227	0.228825	0.0907093	0.0895595	2.80739e+06	2.61595e+06	1.86848e+06	1.68229e+06	0.3405	0.343237	0.136064	0.134339	4.26695e+06	3.9771e+06	2.8399e+06	2.55762e+06	0.5675	0.572061	0.226773	0.223899	7.29782e+06	6.80571e+06	4.85712e+06	4.37666e+06	1.135	1.14412	0.453546	0.447797	1.55268e+07	1.44975e+07	1.0334e+07	9.32316e+06
	Democratic Republic of the Congo	281.961	35.6438	1386.84	944.014	-0.621	-0.643	0.4	0.1135	0.114412	0.0444662	0.0438781	27367.2	2406.83	17627.8	1497.25	0.227	0.228825	0.0889324	0.0877563	55479.8	4880.62	35735.8	3036.16	0.3405	0.343237	0.133399	0.131634	84337.9	7421.37	54323.9	4616.72	0.5675	0.572061	0.222331	0.219391	144290	12703.8	92940.6	7902.8	1.135	1.14412	0.444662	0.438781	307216	27081.5	197885	16847
	Zambia	4131.3	15154.3	2347.74	635.673	-0.585	-0.606	0.4	0.1135	0.114412	0.0460914	0.0454919	662625	673072	453077	444272	0.227	0.228825	0.0921827	0.0909839	1.34288e+06	1.36445e+06	918208	900625	0.3405	0.343237	0.138274	0.136476	2.04076e+06	2.07413e+06	1.39539e+06	1.36906e+06	0.5675	0.572061	0.230457	0.22746	3.48942e+06	3.54839e+06	2.38593e+06	2.34217e+06	1.135	1.14412	0.460914	0.454919	7.41956e+06	7.55436e+06	5.0732e+06	4.98638e+06
	Sudan	44070.6	101039	5304.27	344.206	-0.561	-0.58	0.4	0.1135	0.114412	0.0472425	0.0466989	1.56938e+07	2.38684e+06	1.11898e+07	1.6461e+06	0.227	0.228825	0.0944849	0.0933978	3.1798e+07	4.83747e+06	2.26724e+07	3.33619e+06	0.3405	0.343237	0.141727	0.140097	4.83128e+07	7.35188e+06	3.44476e+07	5.07026e+06	0.5675	0.572061	0.236212	0.233494	8.25737e+07	1.25721e+07	5.88761e+07	8.67038e+06	1.135	1.14412	0.472425	0.466989	1.7541e+08	2.67387e+07	1.25069e+08	1.84405e+07
	Total												3.65918e+07	1.80518e+07	2.55366e+07	1.20258e+07					7.41491e+07	3.65927e+07	5.17469e+07	2.43774e+07					1.12672e+08	5.56227e+07	7.86309e+07	3.70549e+07					1.92615e+08	9.51502e+07	1.3442e+08	6.33871e+07					4.0937e+08	2.02529e+08	2.85684e+08	1.34919e+08
	2019			Key parameters					5% adoption rate								10% adoption rate								15% adoption rate								25% adoption rate								50% adoption rate
	Country	Qm_meat	Qm_milk	Price of meat (US$/tonne)	Price of milk (US$/tonne)	ed for meat	ed for milk	ess	K-meat	K-milk	Z for meat	Z for milk	Meat PS	Milk PS	Meat CS	Milk CS	K-meat	K-milk	Z for meat	Z for milk	Meat PS	Milk PS	Meat CS	Milk CS	K-meat	K-milk	Z for meat	Z for milk	Meat PS	Milk PS	Meat CS	Milk CS	K-meat	K-milk	Z for meat	Z for milk	Meat PS	Milk PS	Meat CS	Milk CS	K-meat	K-milk	Z for meat	Z for milk	Meat PS	Milk PS	Meat CS	Milk CS
	Cameroon	5306.81	7179.12	1386.84	944.014	-0.57	-0.59	0.4	0.1135	0.114412	0.0468041	0.0462272	497407	468405	349058	317563	0.227	0.228825	0.0936082	0.0924543	1.00791e+06	949414	707305	643671	0.3405	0.343237	0.140412	0.138682	1.53151e+06	1.44303e+06	1.07474e+06	978323	0.5675	0.572061	0.234021	0.231136	2.61799e+06	2.46806e+06	1.83719e+06	1.67326e+06	1.135	1.14412	0.468041	0.462272	5.56336e+06	5.25121e+06	3.90411e+06	3.56014e+06
	Central African Republic	6912.24	6894.93	1386.84	944.014	-0.591	-0.611	0.4	0.1135	0.114412	0.0458123	0.045267	657648	456284	445109	298713	0.227	0.228825	0.0916246	0.0905339	1.33286e+06	925017	902108	605575	0.3405	0.343237	0.137437	0.135801	2.02565e+06	1.4062e+06	1.371e+06	920587	0.5675	0.572061	0.229062	0.226335	3.46392e+06	2.4059e+06	2.34445e+06	1.57506e+06	1.135	1.14412	0.458123	0.45267	7.36704e+06	5.123e+06	4.98615e+06	3.35384e+06
	Congo	370.593	288.17	1386.84	944.014	-0.584	-0.605	0.4	0.1135	0.114412	0.0461382	0.0455372	35087.1	18994.6	24032.3	12558.4	0.227	0.228825	0.0922764	0.0910744	71107.1	38505.4	48703.5	25458.1	0.3405	0.343237	0.138415	0.136612	108060	58532.4	74013.6	38699.1	0.5675	0.572061	0.230691	0.227686	184764	100135	126551	66205	1.135	1.14412	0.461382	0.455372	392849	213175	269075	140942
	Ghana	2892.37	928.765	5156.51	613.68	-0.581	-0.601	0.4	0.1135	0.114412	0.0462793	0.0457192	1.01604e+06	39690.5	699515	26416.3	0.227	0.228825	0.0925586	0.0914384	2.05905e+06	80456.8	1.41759e+06	53548.6	0.3405	0.343237	0.138838	0.137158	3.12901e+06	122299	2.15422e+06	81396.9	0.5675	0.572061	0.231397	0.228596	5.3498e+06	209210	3.68317e+06	139242	1.135	1.14412	0.462793	0.457192	1.13735e+07	445316	7.83031e+06	296383
	Guinea	1368.19	4965.26	5156.51	613.68	-0.588	-0.609	0.4	0.1135	0.114412	0.0459514	0.0453567	482998	213324	328570	140114	0.227	0.228825	0.0919028	0.0907134	978873	432460	665900	284046	0.3405	0.343237	0.137854	0.13607	1.48762e+06	657408	1.01199e+06	431795	0.5675	0.572061	0.229757	0.226783	2.54375e+06	1.12474e+06	1.73045e+06	738746	1.135	1.14412	0.459514	0.453567	5.40942e+06	2.39479e+06	3.67988e+06	1.57293e+06
	Kenya	21868.8	153407	2347.74	635.673	-0.575	-0.595	0.4	0.1135	0.114412	0.0465641	0.0459949	3.48264e+06	6.76314e+06	2.42271e+06	4.54665e+06	0.227	0.228825	0.0931282	0.0919898	7.0573e+06	1.37089e+07	4.90943e+06	9.21605e+06	0.3405	0.343237	0.139692	0.137985	1.0724e+07	2.08372e+07	7.46016e+06	1.40082e+07	0.5675	0.572061	0.232821	0.229974	1.83334e+07	3.56416e+07	1.27536e+07	2.39607e+07	1.135	1.14412	0.465641	0.459949	3.89671e+07	7.58479e+07	2.71075e+07	5.09902e+07
	Mali	9587.58	16908.2	5156.51	613.68	-0.591	-0.611	0.4	0.1135	0.114412	0.0458123	0.045267	3.39168e+06	727389	2.29555e+06	476196	0.227	0.228825	0.0916246	0.0905339	6.87396e+06	1.47462e+06	4.65243e+06	965383	0.3405	0.343237	0.137437	0.135801	1.04468e+07	2.2417e+06	7.07062e+06	1.46756e+06	0.5675	0.572061	0.229062	0.226335	1.78644e+07	3.83538e+06	1.2091e+07	2.51089e+06	1.135	1.14412	0.458123	0.45267	3.79939e+07	8.16686e+06	2.5715e+07	5.34656e+06
	Mozambique	1457.2	13392.6	2347.74	635.673	-0.598	-0.619	0.4	0.1135	0.114412	0.045491	0.0449116	235832	599905	157747	387660	0.227	0.228825	0.090982	0.0898232	477993	1.21626e+06	319728	785950	0.3405	0.343237	0.136473	0.134735	726484	1.84906e+06	485942	1.19487e+06	0.5675	0.572061	0.227455	0.224558	1.24245e+06	3.16401e+06	831072	2.0446e+06	1.135	1.14412	0.45491	0.449116	2.64314e+06	6.73924e+06	1.76799e+06	4.35492e+06
	Niger	29.6389	294.415	5156.51	613.68	-0.601	-0.622	0.4	0.1135	0.114412	0.0453546	0.0447797	10556.8	12756.2	7026.19	8203.33	0.227	0.228825	0.0907093	0.0895595	21397.6	25862.8	14241.3	16632	0.3405	0.343237	0.136064	0.134339	32522.2	39319.8	21645.4	25286	0.5675	0.572061	0.226773	0.223899	55623.1	67285.1	37020.4	43270.1	1.135	1.14412	0.453546	0.447797	118344	143331	78764.4	92174
	Nigeria	17052.3	7400.79	5156.51	613.68	-0.574	-0.594	0.4	0.1135	0.114412	0.0466119	0.0460411	5.96018e+06	314768	4.15343e+06	211965	0.227	0.228825	0.0932238	0.0920823	1.20777e+07	638028	8.41652e+06	429649	0.3405	0.343237	0.139836	0.138123	1.83526e+07	969781	1.27893e+07	653051	0.5675	0.572061	0.23306	0.230206	3.13745e+07	1.65876e+06	2.18638e+07	1.11701e+06	1.135	1.14412	0.466119	0.460411	6.6683e+07	3.52983e+06	4.6469e+07	2.37699e+06
	Rwanda	455.011	2951.09	2347.74	635.673	-0.594	-0.615	0.4	0.1135	0.114412	0.045674	0.0450886	73437.8	131849	49453	85755.7	0.227	0.228825	0.0913481	0.0901771	148841	267305	100230	173857	0.3405	0.343237	0.137022	0.135266	226210	406367	152330	264303	0.5675	0.572061	0.22837	0.225443	386846	695308	260502	452233	1.135	1.14412	0.45674	0.450886	822835	1.48077e+06	554098	963102
	United Republic of Tanzania	5319.65	43715.6	2347.74	635.673	-0.59	-0.61	0.4	0.1135	0.114412	0.0458586	0.0453118	856211	1.94676e+06	580482	1.27656e+06	0.227	0.228825	0.0917172	0.0906236	1.73528e+06	3.94659e+06	1.17646e+06	2.58793e+06	0.3405	0.343237	0.137576	0.135935	2.6372e+06	5.9995e+06	1.78794e+06	3.9341e+06	0.5675	0.572061	0.229293	0.226559	4.50963e+06	1.02645e+07	3.05737e+06	6.73085e+06	1.135	1.14412	0.458586	0.453118	9.59067e+06	2.1856e+07	6.50215e+06	1.43318e+07
	Uganda	6690.26	50685	2347.74	635.673	-0.585	-0.606	0.4	0.1135	0.114412	0.0460914	0.0454919	1.07306e+06	2.25116e+06	733716	1.48591e+06	0.227	0.228825	0.0921827	0.0909839	2.17467e+06	4.56353e+06	1.48695e+06	3.01223e+06	0.3405	0.343237	0.138274	0.136476	3.30483e+06	6.93711e+06	2.25971e+06	4.57895e+06	0.5675	0.572061	0.230457	0.22746	5.65078e+06	1.18679e+07	3.86378e+06	7.83362e+06	1.135	1.14412	0.460914	0.454919	1.20153e+07	2.52663e+07	8.21558e+06	1.66774e+07
	Burkina Faso	4770.57	4747.95	5156.51	613.68	-0.587	-0.608	0.4	0.1135	0.114412	0.045998	0.0454017	1.68293e+06	203853	1.1468e+06	134114	0.227	0.228825	0.0919959	0.0908034	3.4107e+06	413256	2.32416e+06	271879	0.3405	0.343237	0.137994	0.136205	5.18331e+06	628210	3.53207e+06	413296	0.5675	0.572061	0.22999	0.227008	8.86303e+06	1.07477e+06	6.03954e+06	707086	1.135	1.14412	0.45998	0.454017	1.88469e+07	2.28831e+06	1.28429e+07	1.50546e+06
	Ethiopia	8573.17	29593.4	2347.74	635.673	-0.601	-0.622	0.4	0.1135	0.114412	0.0453546	0.0447797	1.39029e+06	1.32815e+06	925320	854115	0.227	0.228825	0.0907093	0.0895595	2.81797e+06	2.69278e+06	1.87552e+06	1.73169e+06	0.3405	0.343237	0.136064	0.134339	4.28304e+06	4.0939e+06	2.85061e+06	2.63274e+06	0.5675	0.572061	0.226773	0.223899	7.32534e+06	7.0056e+06	4.87543e+06	4.50521e+06	1.135	1.14412	0.453546	0.447797	1.55854e+07	1.49233e+07	1.03729e+07	9.59699e+06
	Democratic Republic of the Congo	285.438	36.8462	1386.84	944.014	-0.621	-0.643	0.4	0.1135	0.114412	0.0444662	0.0438781	27704.7	2488.02	17845.2	1547.76	0.227	0.228825	0.0889324	0.0877563	56164	5045.26	36176.5	3138.58	0.3405	0.343237	0.133399	0.131634	85377.9	7671.73	54993.8	4772.46	0.5675	0.572061	0.222331	0.219391	146070	13132.3	94086.7	8169.4	1.135	1.14412	0.444662	0.438781	311004	27995.1	200325	17415.3
	Zambia	3925.41	15062.1	2347.74	635.673	-0.585	-0.606	0.4	0.1135	0.114412	0.0460914	0.0454919	629601	668979	430496	441570	0.227	0.228825	0.0921827	0.0909839	1.27595e+06	1.35615e+06	872446	895148	0.3405	0.343237	0.138274	0.136476	1.93905e+06	2.06151e+06	1.32585e+06	1.36073e+06	0.5675	0.572061	0.230457	0.22746	3.31551e+06	3.52681e+06	2.26701e+06	2.32793e+06	1.135	1.14412	0.460914	0.454919	7.04978e+06	7.50842e+06	4.82036e+06	4.95605e+06
	Sudan	43934.2	101795	5304.27	344.206	-0.561	-0.58	0.4	0.1135	0.114412	0.0472425	0.0466989	1.56452e+07	2.4047e+06	1.11552e+07	1.65841e+06	0.227	0.228825	0.0944849	0.0933978	3.16996e+07	4.87366e+06	2.26022e+07	3.36115e+06	0.3405	0.343237	0.141727	0.140097	4.81632e+07	7.40688e+06	3.4341e+07	5.1082e+06	0.5675	0.572061	0.236212	0.233494	8.23181e+07	1.26661e+07	5.86939e+07	8.73525e+06	1.135	1.14412	0.472425	0.466989	1.74867e+08	2.69388e+07	1.24682e+08	1.85785e+07
	Total												3.71485e+07	1.85526e+07	2.59221e+07	1.2364e+07					7.52773e+07	3.76078e+07	5.25281e+07	2.5063e+07					1.14387e+08	5.71657e+07	7.98181e+07	3.80969e+07					1.95546e+08	9.77893e+07	1.3645e+08	6.51694e+07					4.156e+08	2.08145e+08	2.89998e+08	1.38712e+08
	2020			Key parameters					5% adoption rate								10% adoption rate								15% adoption rate								25% adoption rate								50% adoption rate
	Country	Qm_meat	Qm_milk	Price of meat (US$/tonne)	Price of milk (US$/tonne)	ed for meat	ed for milk	ess	K-meat	K-milk	Z for meat	Z for milk	Meat PS	Milk PS	Meat CS	Milk CS	K-meat	K-milk	Z for meat	Z for milk	Meat PS	Milk PS	Meat CS	Milk CS	K-meat	K-milk	Z for meat	Z for milk	Meat PS	Milk PS	Meat CS	Milk CS	K-meat	K-milk	Z for meat	Z for milk	Meat PS	Milk PS	Meat CS	Milk CS	K-meat	K-milk	Z for meat	Z for milk	Meat PS	Milk PS	Meat CS	Milk CS
	Cameroon	5306.63	7170.08	1386.84	944.014	-0.57	-0.59	0.4	0.1135	0.114412	0.0468041	0.0462272	497391	467815	349046	317163	0.227	0.228825	0.0936082	0.0924543	1.00788e+06	948218	707282	642859	0.3405	0.343237	0.140412	0.138682	1.53146e+06	1.44121e+06	1.07471e+06	977090	0.5675	0.572061	0.234021	0.231136	2.6179e+06	2.46495e+06	1.83712e+06	1.67115e+06	1.135	1.14412	0.468041	0.462272	5.56318e+06	5.24459e+06	3.90398e+06	3.55565e+06
	Central African Republic	6912.01	6886.24	1386.84	944.014	-0.591	-0.611	0.4	0.1135	0.114412	0.0458123	0.045267	657626	455709	445094	298337	0.227	0.228825	0.0916246	0.0905339	1.33282e+06	923851	902077	604812	0.3405	0.343237	0.137437	0.135801	2.02558e+06	1.40442e+06	1.37095e+06	919427	0.5675	0.572061	0.229062	0.226335	3.4638e+06	2.40287e+06	2.34437e+06	1.57307e+06	1.135	1.14412	0.458123	0.45267	7.36679e+06	5.11654e+06	4.98599e+06	3.34962e+06
	Congo	370.58	287.807	1386.84	944.014	-0.584	-0.605	0.4	0.1135	0.114412	0.0461382	0.0455372	35085.9	18970.7	24031.5	12542.6	0.227	0.228825	0.0922764	0.0910744	71104.7	38456.9	48701.8	25426.1	0.3405	0.343237	0.138415	0.136612	108056	58458.7	74011.1	38650.4	0.5675	0.572061	0.230691	0.227686	184758	100009	126546	66121.5	1.135	1.14412	0.461382	0.455372	392836	212906	269066	140764
	Ghana	2892.27	927.594	5156.51	613.68	-0.581	-0.601	0.4	0.1135	0.114412	0.0462793	0.0457192	1.01601e+06	39640.5	699491	26383	0.227	0.228825	0.0925586	0.0914384	2.05898e+06	80355.4	1.41754e+06	53481.1	0.3405	0.343237	0.138838	0.137158	3.1289e+06	122145	2.15415e+06	81294.3	0.5675	0.572061	0.231397	0.228596	5.34962e+06	208947	3.68304e+06	139066	1.135	1.14412	0.462793	0.457192	1.13731e+07	444755	7.83005e+06	296010
	Guinea	1368.14	4959	5156.51	613.68	-0.588	-0.609	0.4	0.1135	0.114412	0.0459514	0.0453567	482982	213055	328559	139937	0.227	0.228825	0.0919028	0.0907134	978840	431915	665877	283688	0.3405	0.343237	0.137854	0.13607	1.48757e+06	656579	1.01195e+06	431251	0.5675	0.572061	0.229757	0.226783	2.54367e+06	1.12332e+06	1.73039e+06	737815	1.135	1.14412	0.459514	0.453567	5.40924e+06	2.39177e+06	3.67975e+06	1.57095e+06
	Kenya	21868.1	153214	2347.74	635.673	-0.575	-0.595	0.4	0.1135	0.114412	0.0465641	0.0459949	3.48253e+06	6.75462e+06	2.42263e+06	4.54092e+06	0.227	0.228825	0.0931282	0.0919898	7.05707e+06	1.36916e+07	4.90926e+06	9.20444e+06	0.3405	0.343237	0.139692	0.137985	1.07236e+07	2.08109e+07	7.45991e+06	1.39905e+07	0.5675	0.572061	0.232821	0.229974	1.83327e+07	3.55967e+07	1.27532e+07	2.39305e+07	1.135	1.14412	0.465641	0.459949	3.89658e+07	7.57523e+07	2.71066e+07	5.09259e+07
	Mali	9587.25	16886.9	5156.51	613.68	-0.591	-0.611	0.4	0.1135	0.114412	0.0458123	0.045267	3.39156e+06	726473	2.29547e+06	475596	0.227	0.228825	0.0916246	0.0905339	6.87373e+06	1.47276e+06	4.65227e+06	964166	0.3405	0.343237	0.137437	0.135801	1.04465e+07	2.23887e+06	7.07038e+06	1.46571e+06	0.5675	0.572061	0.229062	0.226335	1.78638e+07	3.83055e+06	1.20906e+07	2.50773e+06	1.135	1.14412	0.458123	0.45267	3.79926e+07	8.15657e+06	2.57141e+07	5.33982e+06
	Mozambique	1457.15	13375.7	2347.74	635.673	-0.598	-0.619	0.4	0.1135	0.114412	0.045491	0.0449116	235824	599149	157742	387172	0.227	0.228825	0.090982	0.0898232	477977	1.21473e+06	319717	784960	0.3405	0.343237	0.136473	0.134735	726459	1.84673e+06	485926	1.19336e+06	0.5675	0.572061	0.227455	0.224558	1.24241e+06	3.16002e+06	831044	2.04202e+06	1.135	1.14412	0.45491	0.449116	2.64305e+06	6.73075e+06	1.76793e+06	4.34944e+06
	Niger	29.6379	294.044	5156.51	613.68	-0.601	-0.622	0.4	0.1135	0.114412	0.0453546	0.0447797	10556.5	12740.1	7025.95	8192.99	0.227	0.228825	0.0907093	0.0895595	21396.9	25830.2	14240.8	16611	0.3405	0.343237	0.136064	0.134339	32521.1	39270.2	21644.7	25254.2	0.5675	0.572061	0.226773	0.223899	55621.3	67200.3	37019.1	43215.6	1.135	1.14412	0.453546	0.447797	118340	143150	78761.8	92057.8
	Nigeria	17051.7	7391.46	5156.51	613.68	-0.574	-0.594	0.4	0.1135	0.114412	0.0466119	0.0460411	5.95998e+06	314371	4.15329e+06	211698	0.227	0.228825	0.0932238	0.0920823	1.20773e+07	637224	8.41624e+06	429107	0.3405	0.343237	0.139836	0.138123	1.8352e+07	968559	1.27888e+07	652228	0.5675	0.572061	0.23306	0.230206	3.13734e+07	1.65667e+06	2.1863e+07	1.1156e+06	1.135	1.14412	0.466119	0.460411	6.66808e+07	3.52538e+06	4.64674e+07	2.374e+06
	Rwanda	454.996	2947.37	2347.74	635.673	-0.594	-0.615	0.4	0.1135	0.114412	0.045674	0.0450886	73435.3	131683	49451.4	85647.6	0.227	0.228825	0.0913481	0.0901771	148836	266968	100226	173638	0.3405	0.343237	0.137022	0.135266	226203	405854	152325	263970	0.5675	0.572061	0.22837	0.225443	386833	694432	260494	451663	1.135	1.14412	0.45674	0.450886	822808	1.4789e+06	554079	961888
	United Republic of Tanzania	5319.47	43660.5	2347.74	635.673	-0.59	-0.61	0.4	0.1135	0.114412	0.0458586	0.0453118	856182	1.9443e+06	580463	1.27495e+06	0.227	0.228825	0.0917172	0.0906236	1.73522e+06	3.94162e+06	1.17642e+06	2.58467e+06	0.3405	0.343237	0.137576	0.135935	2.63712e+06	5.99194e+06	1.78787e+06	3.92914e+06	0.5675	0.572061	0.229293	0.226559	4.50947e+06	1.02516e+07	3.05727e+06	6.72237e+06	1.135	1.14412	0.458586	0.453118	9.59035e+06	2.18284e+07	6.50193e+06	1.43137e+07
	Uganda	6690.04	50621.1	2347.74	635.673	-0.585	-0.606	0.4	0.1135	0.114412	0.0460914	0.0454919	1.07302e+06	2.24832e+06	733691	1.48404e+06	0.227	0.228825	0.0921827	0.0909839	2.17459e+06	4.55778e+06	1.4869e+06	3.00843e+06	0.3405	0.343237	0.138274	0.136476	3.30471e+06	6.92837e+06	2.25963e+06	4.57318e+06	0.5675	0.572061	0.230457	0.22746	5.65059e+06	1.1853e+07	3.86365e+06	7.82375e+06	1.135	1.14412	0.460914	0.454919	1.20149e+07	2.52344e+07	8.2153e+06	1.66564e+07
	Burkina Faso	4770.41	4741.97	5156.51	613.68	-0.587	-0.608	0.4	0.1135	0.114412	0.045998	0.0454017	1.68288e+06	203596	1.14677e+06	133945	0.227	0.228825	0.0919959	0.0908034	3.41059e+06	412736	2.32408e+06	271537	0.3405	0.343237	0.137994	0.136205	5.18314e+06	627419	3.53195e+06	412776	0.5675	0.572061	0.22999	0.227008	8.86273e+06	1.07342e+06	6.03934e+06	706195	1.135	1.14412	0.45998	0.454017	1.88463e+07	2.28542e+06	1.28425e+07	1.50357e+06
	Ethiopia	8572.88	29556.1	2347.74	635.673	-0.601	-0.622	0.4	0.1135	0.114412	0.0453546	0.0447797	1.39025e+06	1.32648e+06	925288	853039	0.227	0.228825	0.0907093	0.0895595	2.81788e+06	2.68939e+06	1.87546e+06	1.72951e+06	0.3405	0.343237	0.136064	0.134339	4.2829e+06	4.08874e+06	2.85051e+06	2.62942e+06	0.5675	0.572061	0.226773	0.223899	7.32509e+06	6.99677e+06	4.87527e+06	4.49953e+06	1.135	1.14412	0.453546	0.447797	1.55848e+07	1.49045e+07	1.03726e+07	9.58489e+06
	Democratic Republic of the Congo	285.428	36.7998	1386.84	944.014	-0.621	-0.643	0.4	0.1135	0.114412	0.0444662	0.0438781	27703.8	2484.89	17844.6	1545.81	0.227	0.228825	0.0889324	0.0877563	56162.1	5038.91	36175.3	3134.62	0.3405	0.343237	0.133399	0.131634	85375.1	7662.06	54992	4766.44	0.5675	0.572061	0.222331	0.219391	146065	13115.8	94083.5	8159.1	1.135	1.14412	0.444662	0.438781	310994	27959.8	200318	17393.4
	Zambia	3925.27	15043.1	2347.74	635.673	-0.585	-0.606	0.4	0.1135	0.114412	0.0460914	0.0454919	629580	668136	430482	441014	0.227	0.228825	0.0921827	0.0909839	1.27591e+06	1.35444e+06	872417	894020	0.3405	0.343237	0.138274	0.136476	1.93899e+06	2.05891e+06	1.3258e+06	1.35902e+06	0.5675	0.572061	0.230457	0.22746	3.3154e+06	3.52237e+06	2.26694e+06	2.325e+06	1.135	1.14412	0.460914	0.454919	7.04954e+06	7.49896e+06	4.8202e+06	4.94981e+06
	Sudan	43932.7	101667	5304.27	344.206	-0.561	-0.58	0.4	0.1135	0.114412	0.0472425	0.0466989	1.56447e+07	2.40167e+06	1.11548e+07	1.65632e+06	0.227	0.228825	0.0944849	0.0933978	3.16985e+07	4.86752e+06	2.26014e+07	3.35691e+06	0.3405	0.343237	0.141727	0.140097	4.81616e+07	7.39755e+06	3.43398e+07	5.10176e+06	0.5675	0.572061	0.236212	0.233494	8.23154e+07	1.26502e+07	5.86919e+07	8.72424e+06	1.135	1.14412	0.472425	0.466989	1.74861e+08	2.69048e+07	1.24678e+08	1.85551e+07
	Total												3.71472e+07	1.85292e+07	2.59212e+07	1.23485e+07					7.52748e+07	3.75604e+07	5.25263e+07	2.50314e+07					1.14383e+08	5.70936e+07	7.98154e+07	3.80488e+07					1.95539e+08	9.76661e+07	1.36445e+08	6.50872e+07					4.15586e+08	2.07882e+08	2.89989e+08	1.38537e+08
Estimated based on equations (2 and 3)	2021			Key parameters					5% adoption rate								10% adoption rate								15% adoption rate								25% adoption rate								50% adoption rate
	Country	Qm_meat	Qm_milk	Price of meat (US$/tonne)	Price of milk (US$/tonne)	ed for meat	ed for milk	ess	K-meat	K-milk	Z for meat	Z for milk	Meat PS	Milk PS	Meat CS	Milk CS	K-meat	K-milk	Z for meat	Z for milk	Meat PS	Milk PS	Meat CS	Milk CS	K-meat	K-milk	Z for meat	Z for milk	Meat PS	Milk PS	Meat CS	Milk CS	K-meat	K-milk	Z for meat	Z for milk	Meat PS	Milk PS	Meat CS	Milk CS	K-meat	K-milk	Z for meat	Z for milk	Meat PS	Milk PS	Meat CS	Milk CS
	Cameroon	5386.75	7219.32	1386.84	944.014	-0.57	-0.59	0.4	0.1135	0.114412	0.0468041	0.0462272	504901	471028	354316	319341	0.227	0.228825	0.0936082	0.0924543	1.02309e+06	954729	717961	647274	0.3405	0.343237	0.140412	0.138682	1.55458e+06	1.45111e+06	1.09093e+06	983800	0.5675	0.572061	0.234021	0.231136	2.65743e+06	2.48188e+06	1.86486e+06	1.68263e+06	1.135	1.14412	0.468041	0.462272	5.64717e+06	5.28061e+06	3.96293e+06	3.58007e+06
	Central African Republic	7016.37	6933.53	1386.84	944.014	-0.591	-0.611	0.4	0.1135	0.114412	0.0458123	0.045267	667555	458839	451814	300386	0.227	0.228825	0.0916246	0.0905339	1.35294e+06	930195	915698	608966	0.3405	0.343237	0.137437	0.135801	2.05616e+06	1.41407e+06	1.39165e+06	925741	0.5675	0.572061	0.229062	0.226335	3.5161e+06	2.41937e+06	2.37977e+06	1.58388e+06	1.135	1.14412	0.458123	0.45267	7.47803e+06	5.15168e+06	5.06127e+06	3.37262e+06
	Congo	376.176	289.783	1386.84	944.014	-0.584	-0.605	0.4	0.1135	0.114412	0.0461382	0.0455372	35615.7	19101	24394.3	12628.7	0.227	0.228825	0.0922764	0.0910744	72178.3	38721	49437.2	25600.7	0.3405	0.343237	0.138415	0.136612	109688	58860.1	75128.6	38915.8	0.5675	0.572061	0.230691	0.227686	187548	100696	128457	66575.6	1.135	1.14412	0.461382	0.455372	398767	214368	273128	141731
	Ghana	2935.94	933.965	5156.51	613.68	-0.581	-0.601	0.4	0.1135	0.114412	0.0462793	0.0457192	1.03135e+06	39912.7	710053	26564.2	0.227	0.228825	0.0925586	0.0914384	2.09007e+06	80907.2	1.43894e+06	53848.4	0.3405	0.343237	0.138838	0.137158	3.17614e+06	122984	2.18667e+06	81852.6	0.5675	0.572061	0.231397	0.228596	5.43039e+06	210382	3.73865e+06	140021	1.135	1.14412	0.462793	0.457192	1.15449e+07	447809	7.94827e+06	298043
	Guinea	1388.8	4993.05	5156.51	613.68	-0.588	-0.609	0.4	0.1135	0.114412	0.0459514	0.0453567	490274	214518	333520	140899	0.227	0.228825	0.0919028	0.0907134	993619	434881	675931	285636	0.3405	0.343237	0.137854	0.13607	1.51003e+06	661088	1.02723e+06	434212	0.5675	0.572061	0.229757	0.226783	2.58208e+06	1.13104e+06	1.75651e+06	742882	1.135	1.14412	0.459514	0.453567	5.49091e+06	2.40819e+06	3.73531e+06	1.58174e+06
	Kenya	22198.3	154266	2347.74	635.673	-0.575	-0.595	0.4	0.1135	0.114412	0.0465641	0.0459949	3.53511e+06	6.80101e+06	2.45921e+06	4.57211e+06	0.227	0.228825	0.0931282	0.0919898	7.16362e+06	1.37856e+07	4.98339e+06	9.26765e+06	0.3405	0.343237	0.139692	0.137985	1.08855e+07	2.09539e+07	7.57254e+06	1.40866e+07	0.5675	0.572061	0.232821	0.229974	1.86095e+07	3.58411e+07	1.29458e+07	2.40949e+07	1.135	1.14412	0.465641	0.459949	3.95541e+07	7.62726e+07	2.75159e+07	5.12757e+07
	Mali	9732.01	17002.9	5156.51	613.68	-0.591	-0.611	0.4	0.1135	0.114412	0.0458123	0.045267	3.44277e+06	731462	2.33013e+06	478862	0.227	0.228825	0.0916246	0.0905339	6.97751e+06	1.48288e+06	4.72251e+06	970788	0.3405	0.343237	0.137437	0.135801	1.06042e+07	2.25425e+06	7.17714e+06	1.47578e+06	0.5675	0.572061	0.229062	0.226335	1.81335e+07	3.85686e+06	1.22731e+07	2.52495e+06	1.135	1.14412	0.458123	0.45267	3.85663e+07	8.21259e+06	2.61024e+07	5.37649e+06
	Mozambique	1479.15	13467.6	2347.74	635.673	-0.598	-0.619	0.4	0.1135	0.114412	0.045491	0.0449116	239385	603263	160124	389831	0.227	0.228825	0.090982	0.0898232	485194	1.22307e+06	324545	790350	0.3405	0.343237	0.136473	0.134735	737428	1.85941e+06	493263	1.20156e+06	0.5675	0.572061	0.227455	0.224558	1.26117e+06	3.18173e+06	843592	2.05604e+06	1.135	1.14412	0.45491	0.449116	2.68296e+06	6.77697e+06	1.79462e+06	4.37931e+06
	Niger	30.0854	296.064	5156.51	613.68	-0.601	-0.622	0.4	0.1135	0.114412	0.0453546	0.0447797	10715.9	12827.6	7132.03	8249.26	0.227	0.228825	0.0907093	0.0895595	21719.9	26007.6	14455.9	16725.1	0.3405	0.343237	0.136064	0.134339	33012.1	39539.9	21971.5	25427.6	0.5675	0.572061	0.226773	0.223899	56461.1	67661.8	37578.1	43512.4	1.135	1.14412	0.453546	0.447797	120126	144133	79951	92690
	Nigeria	17309.2	7442.22	5156.51	613.68	-0.574	-0.594	0.4	0.1135	0.114412	0.0466119	0.0460411	6.04997e+06	316530	4.216e+06	213152	0.227	0.228825	0.0932238	0.0920823	1.22597e+07	641600	8.54332e+06	432054	0.3405	0.343237	0.139836	0.138123	1.86291e+07	975210	1.29819e+07	656707	0.5675	0.572061	0.23306	0.230206	3.18471e+07	1.66805e+06	2.21931e+07	1.12327e+06	1.135	1.14412	0.466119	0.460411	6.76876e+07	3.5496e+06	4.7169e+07	2.3903e+06
	Rwanda	461.866	2967.62	2347.74	635.673	-0.594	-0.615	0.4	0.1135	0.114412	0.045674	0.0450886	74544.1	132588	50198	86235.8	0.227	0.228825	0.0913481	0.0901771	151084	268801	101740	174830	0.3405	0.343237	0.137022	0.135266	229618	408642	154625	265783	0.5675	0.572061	0.22837	0.225443	392674	699201	264427	454765	1.135	1.14412	0.45674	0.450886	835231	1.48906e+06	562445	968494
	United Republic of Tanzania	5399.79	43960.3	2347.74	635.673	-0.59	-0.61	0.4	0.1135	0.114412	0.0458586	0.0453118	869110	1.95766e+06	589227	1.28371e+06	0.227	0.228825	0.0917172	0.0906236	1.76142e+06	3.96869e+06	1.19418e+06	2.60242e+06	0.3405	0.343237	0.137576	0.135935	2.67693e+06	6.03309e+06	1.81487e+06	3.95612e+06	0.5675	0.572061	0.229293	0.226559	4.57756e+06	1.0322e+07	3.10343e+06	6.76853e+06	1.135	1.14412	0.458586	0.453118	9.73515e+06	2.19783e+07	6.6001e+06	1.4412e+07
	Uganda	6791.05	50968.7	2347.74	635.673	-0.585	-0.606	0.4	0.1135	0.114412	0.0460914	0.0454919	1.08923e+06	2.26376e+06	744769	1.49423e+06	0.227	0.228825	0.0921827	0.0909839	2.20743e+06	4.58908e+06	1.50935e+06	3.02909e+06	0.3405	0.343237	0.138274	0.136476	3.35461e+06	6.97595e+06	2.29375e+06	4.60459e+06	0.5675	0.572061	0.230457	0.22746	5.73591e+06	1.19344e+07	3.92199e+06	7.87748e+06	1.135	1.14412	0.460914	0.454919	1.21963e+07	2.54077e+07	8.33934e+06	1.67708e+07
	Burkina Faso	4842.44	4774.54	5156.51	613.68	-0.587	-0.608	0.4	0.1135	0.114412	0.045998	0.0454017	1.70829e+06	204994	1.16408e+06	134865	0.227	0.228825	0.0919959	0.0908034	3.46209e+06	415570	2.35917e+06	273401	0.3405	0.343237	0.137994	0.136205	5.2614e+06	631728	3.58528e+06	415610	0.5675	0.572061	0.22999	0.227008	8.99655e+06	1.08079e+06	6.13053e+06	711044	1.135	1.14412	0.45998	0.454017	1.91309e+07	2.30112e+06	1.30364e+07	1.51389e+06
	Ethiopia	8702.32	29759.1	2347.74	635.673	-0.601	-0.622	0.4	0.1135	0.114412	0.0453546	0.0447797	1.41124e+06	1.33559e+06	939259	858897	0.227	0.228825	0.0907093	0.0895595	2.86042e+06	2.70786e+06	1.90378e+06	1.74139e+06	0.3405	0.343237	0.136064	0.134339	4.34756e+06	4.11682e+06	2.89355e+06	2.64747e+06	0.5675	0.572061	0.226773	0.223899	7.43569e+06	7.04482e+06	4.94888e+06	4.53043e+06	1.135	1.14412	0.453546	0.447797	1.58201e+07	1.50069e+07	1.05292e+07	9.65072e+06
	Democratic Republic of the Congo	289.738	37.0525	1386.84	944.014	-0.621	-0.643	0.4	0.1135	0.114412	0.0444662	0.0438781	28122.1	2501.95	18114.1	1556.42	0.227	0.228825	0.0889324	0.0877563	57010.1	5073.51	36721.5	3156.15	0.3405	0.343237	0.133399	0.131634	86664.1	7714.68	55822.3	4799.18	0.5675	0.572061	0.222331	0.219391	148270	13205.8	95504.1	8215.14	1.135	1.14412	0.444662	0.438781	315690	28151.8	203343	17512.8
	Zambia	3984.54	15146.4	2347.74	635.673	-0.585	-0.606	0.4	0.1135	0.114412	0.0460914	0.0454919	639086	672724	436982	444042	0.227	0.228825	0.0921827	0.0909839	1.29517e+06	1.36374e+06	885589	900160	0.3405	0.343237	0.138274	0.136476	1.96827e+06	2.07305e+06	1.34582e+06	1.36835e+06	0.5675	0.572061	0.230457	0.22746	3.36546e+06	3.54656e+06	2.30117e+06	2.34096e+06	1.135	1.14412	0.460914	0.454919	7.15598e+06	7.55045e+06	4.89298e+06	4.9838e+06
	Sudan	44596	102365	5304.27	344.206	-0.561	-0.58	0.4	0.1135	0.114412	0.0472425	0.0466989	1.58809e+07	2.41816e+06	1.13233e+07	1.6677e+06	0.227	0.228825	0.0944849	0.0933978	3.21771e+07	4.90095e+06	2.29427e+07	3.37996e+06	0.3405	0.343237	0.141727	0.140097	4.88888e+07	7.44835e+06	3.48583e+07	5.13679e+06	0.5675	0.572061	0.236212	0.233494	8.35582e+07	1.2737e+07	5.95781e+07	8.78416e+06	1.135	1.14412	0.472425	0.466989	1.77501e+08	2.70896e+07	1.26561e+08	1.86825e+07
	Total												3.77081e+07	1.86565e+07	2.63126e+07	1.24333e+07					7.64114e+07	3.78184e+07	5.33194e+07	2.52033e+07					1.1611e+08	5.74857e+07	8.10205e+07	3.83101e+07					1.98492e+08	9.83368e+07	1.38505e+08	6.55342e+07					4.21861e+08	2.0931e+08	2.94367e+08	1.39488e+08
	2022			Key parameters					5% adoption rate								10% adoption rate								15% adoption rate								25% adoption rate								50% adoption rate
	Country	Qm_meat	Qm_milk	Price of meat (US$/tonne)	Price of milk (US$/tonne)	ed for meat	ed for milk	ess	K-meat	K-milk	Z for meat	Z for milk	Meat PS	Milk PS	Meat CS	Milk CS	K-meat	K-milk	Z for meat	Z for milk	Meat PS	Milk PS	Meat CS	Milk CS	K-meat	K-milk	Z for meat	Z for milk	Meat PS	Milk PS	Meat CS	Milk CS	K-meat	K-milk	Z for meat	Z for milk	Meat PS	Milk PS	Meat CS	Milk CS	K-meat	K-milk	Z for meat	Z for milk	Meat PS	Milk PS	Meat CS	Milk CS
	Cameroon	5306.27	7239.5	1386.84	944.014	-0.57	-0.59	0.4	0.1135	0.114412	0.0468041	0.0462272	497357	472344	349023	320233	0.227	0.228825	0.0936082	0.0924543	1.00781e+06	957398	707234	649084	0.3405	0.343237	0.140412	0.138682	1.53135e+06	1.45516e+06	1.07463e+06	986550	0.5675	0.572061	0.234021	0.231136	2.61773e+06	2.48882e+06	1.837e+06	1.68733e+06	1.135	1.14412	0.468041	0.462272	5.5628e+06	5.29537e+06	3.90372e+06	3.59008e+06
	Central African Republic	6911.54	6952.91	1386.84	944.014	-0.591	-0.611	0.4	0.1135	0.114412	0.0458123	0.045267	657582	460122	445064	301225	0.227	0.228825	0.0916246	0.0905339	1.33273e+06	932796	902017	610668	0.3405	0.343237	0.137437	0.135801	2.02544e+06	1.41802e+06	1.37086e+06	928329	0.5675	0.572061	0.229062	0.226335	3.46357e+06	2.42613e+06	2.34421e+06	1.5883e+06	1.135	1.14412	0.458123	0.45267	7.3663e+06	5.16608e+06	4.98565e+06	3.38205e+06
	Congo	370.555	290.593	1386.84	944.014	-0.584	-0.605	0.4	0.1135	0.114412	0.0461382	0.0455372	35083.6	19154.4	24029.8	12664	0.227	0.228825	0.0922764	0.0910744	71099.9	38829.3	48698.6	25672.2	0.3405	0.343237	0.138415	0.136612	108049	59024.7	74006.2	39024.6	0.5675	0.572061	0.230691	0.227686	184745	100977	126538	66761.7	1.135	1.14412	0.461382	0.455372	392810	214968	269048	142127
	Ghana	2892.08	936.575	5156.51	613.68	-0.581	-0.601	0.4	0.1135	0.114412	0.0462793	0.0457192	1.01594e+06	40024.3	699444	26638.4	0.227	0.228825	0.0925586	0.0914384	2.05884e+06	81133.4	1.41745e+06	53998.9	0.3405	0.343237	0.138838	0.137158	3.12869e+06	123327	2.154e+06	82081.4	0.5675	0.572061	0.231397	0.228596	5.34926e+06	210970	3.68279e+06	140413	1.135	1.14412	0.462793	0.457192	1.13724e+07	449061	7.82952e+06	298876
	Guinea	1368.05	5007.01	5156.51	613.68	-0.588	-0.609	0.4	0.1135	0.114412	0.0459514	0.0453567	482949	215118	328537	141292	0.227	0.228825	0.0919028	0.0907134	978774	436096	665833	286434	0.3405	0.343237	0.137854	0.13607	1.48747e+06	662936	1.01189e+06	435426	0.5675	0.572061	0.229757	0.226783	2.5435e+06	1.1342e+06	1.73027e+06	744958	1.135	1.14412	0.459514	0.453567	5.40887e+06	2.41492e+06	3.6795e+06	1.58616e+06
	Kenya	21866.6	154697	2347.74	635.673	-0.575	-0.595	0.4	0.1135	0.114412	0.0465641	0.0459949	3.48229e+06	6.82002e+06	2.42246e+06	4.58489e+06	0.227	0.228825	0.0931282	0.0919898	7.05659e+06	1.38242e+07	4.90893e+06	9.29356e+06	0.3405	0.343237	0.139692	0.137985	1.07229e+07	2.10124e+07	7.4594e+06	1.4126e+07	0.5675	0.572061	0.232821	0.229974	1.83315e+07	3.59413e+07	1.27524e+07	2.41622e+07	1.135	1.14412	0.465641	0.459949	3.89631e+07	7.64858e+07	2.71048e+07	5.1419e+07
	Mali	9586.61	17050.4	5156.51	613.68	-0.591	-0.611	0.4	0.1135	0.114412	0.0458123	0.045267	3.39133e+06	733506	2.29532e+06	480201	0.227	0.228825	0.0916246	0.0905339	6.87326e+06	1.48702e+06	4.65196e+06	973501	0.3405	0.343237	0.137437	0.135801	1.04458e+07	2.26055e+06	7.06991e+06	1.4799e+06	0.5675	0.572061	0.229062	0.226335	1.78626e+07	3.86764e+06	1.20898e+07	2.53201e+06	1.135	1.14412	0.458123	0.45267	3.79901e+07	8.23554e+06	2.57124e+07	5.39152e+06
	Mozambique	1457.05	13505.2	2347.74	635.673	-0.598	-0.619	0.4	0.1135	0.114412	0.045491	0.0449116	235808	604950	157731	390921	0.227	0.228825	0.090982	0.0898232	477945	1.22649e+06	319696	792560	0.3405	0.343237	0.136473	0.134735	726410	1.86461e+06	485893	1.20492e+06	0.5675	0.572061	0.227455	0.224558	1.24233e+06	3.19062e+06	830988	2.06179e+06	1.135	1.14412	0.45491	0.449116	2.64287e+06	6.79592e+06	1.76781e+06	4.39155e+06
	Niger	29.6359	296.891	5156.51	613.68	-0.601	-0.622	0.4	0.1135	0.114412	0.0453546	0.0447797	10555.8	12863.4	7025.48	8272.31	0.227	0.228825	0.0907093	0.0895595	21395.4	26080.3	14239.9	16771.9	0.3405	0.343237	0.136064	0.134339	32518.9	39650.4	21643.2	25498.7	0.5675	0.572061	0.226773	0.223899	55617.5	67850.9	37016.6	43634	1.135	1.14412	0.453546	0.447797	118332	144536	78756.4	92949.1
	Nigeria	17050.6	7463.02	5156.51	613.68	-0.574	-0.594	0.4	0.1135	0.114412	0.0466119	0.0460411	5.95957e+06	317415	4.15301e+06	213748	0.227	0.228825	0.0932238	0.0920823	1.20765e+07	643394	8.41567e+06	433262	0.3405	0.343237	0.139836	0.138123	1.83508e+07	977936	1.2788e+07	658543	0.5675	0.572061	0.23306	0.230206	3.13713e+07	1.67271e+06	2.18615e+07	1.12641e+06	1.135	1.14412	0.466119	0.460411	6.66763e+07	3.55952e+06	4.64643e+07	2.39698e+06
	Rwanda	454.965	2975.91	2347.74	635.673	-0.594	-0.615	0.4	0.1135	0.114412	0.045674	0.0450886	73430.3	132958	49448	86476.9	0.227	0.228825	0.0913481	0.0901771	148826	269553	100220	175319	0.3405	0.343237	0.137022	0.135266	226188	409784	152315	266526	0.5675	0.572061	0.22837	0.225443	386807	701155	260476	456036	1.135	1.14412	0.45674	0.450886	822752	1.49322e+06	554042	971201
	United Republic of Tanzania	5319.11	44083.2	2347.74	635.673	-0.59	-0.61	0.4	0.1135	0.114412	0.0458586	0.0453118	856125	1.96313e+06	580423	1.2873e+06	0.227	0.228825	0.0917172	0.0906236	1.7351e+06	3.97978e+06	1.17634e+06	2.60969e+06	0.3405	0.343237	0.137576	0.135935	2.63694e+06	6.04995e+06	1.78775e+06	3.96718e+06	0.5675	0.572061	0.229293	0.226559	4.50917e+06	1.03509e+07	3.05706e+06	6.78745e+06	1.135	1.14412	0.458586	0.453118	9.5897e+06	2.20398e+07	6.50149e+06	1.44523e+07
	Uganda	6689.58	51111.2	2347.74	635.673	-0.585	-0.606	0.4	0.1135	0.114412	0.0460914	0.0454919	1.07295e+06	2.27009e+06	733642	1.49841e+06	0.227	0.228825	0.0921827	0.0909839	2.17445e+06	4.6019e+06	1.4868e+06	3.03756e+06	0.3405	0.343237	0.138274	0.136476	3.30449e+06	6.99545e+06	2.25948e+06	4.61746e+06	0.5675	0.572061	0.230457	0.22746	5.65021e+06	1.19677e+07	3.86339e+06	7.8995e+06	1.135	1.14412	0.460914	0.454919	1.20141e+07	2.54788e+07	8.21475e+06	1.68177e+07
	Burkina Faso	4770.09	4787.88	5156.51	613.68	-0.587	-0.608	0.4	0.1135	0.114412	0.045998	0.0454017	1.68276e+06	205567	1.14669e+06	135242	0.227	0.228825	0.0919959	0.0908034	3.41036e+06	416732	2.32392e+06	274166	0.3405	0.343237	0.137994	0.136205	5.18279e+06	633493	3.53171e+06	416772	0.5675	0.572061	0.22999	0.227008	8.86213e+06	1.08381e+06	6.03893e+06	713032	1.135	1.14412	0.45998	0.454017	1.8845e+07	2.30755e+06	1.28416e+07	1.51812e+06
	Ethiopia	8572.3	29842.3	2347.74	635.673	-0.601	-0.622	0.4	0.1135	0.114412	0.0453546	0.0447797	1.39015e+06	1.33932e+06	925226	861298	0.227	0.228825	0.0907093	0.0895595	2.81769e+06	2.71543e+06	1.87533e+06	1.74626e+06	0.3405	0.343237	0.136064	0.134339	4.28261e+06	4.12833e+06	2.85032e+06	2.65488e+06	0.5675	0.572061	0.226773	0.223899	7.3246e+06	7.06451e+06	4.87494e+06	4.54309e+06	1.135	1.14412	0.453546	0.447797	1.55838e+07	1.50488e+07	1.03719e+07	9.67769e+06
	Democratic Republic of the Congo	285.409	37.1561	1386.84	944.014	-0.621	-0.643	0.4	0.1135	0.114412	0.0444662	0.0438781	27701.9	2508.95	17843.4	1560.77	0.227	0.228825	0.0889324	0.0877563	56158.3	5087.69	36172.8	3164.97	0.3405	0.343237	0.133399	0.131634	85369.3	7736.24	54988.3	4812.59	0.5675	0.572061	0.222331	0.219391	146055	13242.7	94077.2	8238.1	1.135	1.14412	0.444662	0.438781	310973	28230.5	200305	17561.8
	Zambia	3925.01	15188.8	2347.74	635.673	-0.585	-0.606	0.4	0.1135	0.114412	0.0460914	0.0454919	629537	674605	430453	445284	0.227	0.228825	0.0921827	0.0909839	1.27582e+06	1.36755e+06	872358	902676	0.3405	0.343237	0.138274	0.136476	1.93886e+06	2.07885e+06	1.32571e+06	1.37218e+06	0.5675	0.572061	0.230457	0.22746	3.31517e+06	3.55647e+06	2.26679e+06	2.34751e+06	1.135	1.14412	0.460914	0.454919	7.04906e+06	7.57156e+06	4.81987e+06	4.99773e+06
	Sudan	43929.7	102651	5304.27	344.206	-0.561	-0.58	0.4	0.1135	0.114412	0.0472425	0.0466989	1.56436e+07	2.42492e+06	1.11541e+07	1.67236e+06	0.227	0.228825	0.0944849	0.0933978	3.16964e+07	4.91465e+06	2.25999e+07	3.38941e+06	0.3405	0.343237	0.141727	0.140097	4.81583e+07	7.46917e+06	3.43375e+07	5.15115e+06	0.5675	0.572061	0.236212	0.233494	8.23098e+07	1.27726e+07	5.86879e+07	8.80871e+06	1.135	1.14412	0.472425	0.466989	1.74849e+08	2.71653e+07	1.2467e+08	1.87347e+07
	Total												3.71447e+07	1.87086e+07	2.59195e+07	1.2468e+07					7.52697e+07	3.79241e+07	5.25228e+07	2.52738e+07					1.14375e+08	5.76464e+07	7.981e+07	3.84172e+07					1.95526e+08	9.86117e+07	1.36436e+08	6.57174e+07					4.15558e+08	2.09895e+08	2.89969e+08	1.39878e+08
	2023			Key parameters					5% adoption rate								10% adoption rate								15% adoption rate								25% adoption rate								50% adoption rate
	Country	Qm_meat	Qm_milk	Price of meat (US$/tonne)	Price of milk (US$/tonne)	ed for meat	ed for milk	ess	K-meat	K-milk	Z for meat	Z for milk	Meat PS	Milk PS	Meat CS	Milk CS	K-meat	K-milk	Z for meat	Z for milk	Meat PS	Milk PS	Meat CS	Milk CS	K-meat	K-milk	Z for meat	Z for milk	Meat PS	Milk PS	Meat CS	Milk CS	K-meat	K-milk	Z for meat	Z for milk	Meat PS	Milk PS	Meat CS	Milk CS	K-meat	K-milk	Z for meat	Z for milk	Meat PS	Milk PS	Meat CS	Milk CS
	Cameroon	5306.09	7259.74	1386.84	944.014	-0.57	-0.59	0.4	0.1135	0.114412	0.0468041	0.0462272	497340	473665	349011	321129	0.227	0.228825	0.0936082	0.0924543	1.00777e+06	960074	707210	650898	0.3405	0.343237	0.140412	0.138682	1.5313e+06	1.45923e+06	1.0746e+06	989308	0.5675	0.572061	0.234021	0.231136	2.61764e+06	2.49577e+06	1.83694e+06	1.69205e+06	1.135	1.14412	0.468041	0.462272	5.56261e+06	5.31017e+06	3.90359e+06	3.60012e+06
	Central African Republic	6911.31	6972.35	1386.84	944.014	-0.591	-0.611	0.4	0.1135	0.114412	0.0458123	0.045267	657559	461408	445049	302067	0.227	0.228825	0.0916246	0.0905339	1.33268e+06	935403	901986	612375	0.3405	0.343237	0.137437	0.135801	2.02538e+06	1.42199e+06	1.37081e+06	930924	0.5675	0.572061	0.229062	0.226335	3.46345e+06	2.43291e+06	2.34413e+06	1.59274e+06	1.135	1.14412	0.458123	0.45267	7.36605e+06	5.18052e+06	4.98548e+06	3.3915e+06
	Congo	370.543	291.406	1386.84	944.014	-0.584	-0.605	0.4	0.1135	0.114412	0.0461382	0.0455372	35082.4	19207.9	24029	12699.4	0.227	0.228825	0.0922764	0.0910744	71097.5	38937.8	48696.9	25744	0.3405	0.343237	0.138415	0.136612	108045	59189.7	74003.7	39133.7	0.5675	0.572061	0.230691	0.227686	184739	101259	126534	66948.4	1.135	1.14412	0.461382	0.455372	392796	215568	269039	142525
	Ghana	2891.98	939.194	5156.51	613.68	-0.581	-0.601	0.4	0.1135	0.114412	0.0462793	0.0457192	1.01591e+06	40136.1	699420	26712.9	0.227	0.228825	0.0925586	0.0914384	2.05877e+06	81360.2	1.4174e+06	54149.9	0.3405	0.343237	0.138838	0.137158	3.12858e+06	123672	2.15393e+06	82310.9	0.5675	0.572061	0.231397	0.228596	5.34908e+06	211560	3.68267e+06	140805	1.135	1.14412	0.462793	0.457192	1.1372e+07	450316	7.82926e+06	299711
	Guinea	1368	5021.01	5156.51	613.68	-0.588	-0.609	0.4	0.1135	0.114412	0.0459514	0.0453567	482933	215719	328526	141687	0.227	0.228825	0.0919028	0.0907134	978741	437315	665810	287235	0.3405	0.343237	0.137854	0.13607	1.48742e+06	664789	1.01185e+06	436643	0.5675	0.572061	0.229757	0.226783	2.54341e+06	1.13737e+06	1.73021e+06	747041	1.135	1.14412	0.459514	0.453567	5.40869e+06	2.42168e+06	3.67938e+06	1.59059e+06
	Kenya	21865.9	155130	2347.74	635.673	-0.575	-0.595	0.4	0.1135	0.114412	0.0465641	0.0459949	3.48218e+06	6.83908e+06	2.42238e+06	4.5977e+06	0.227	0.228825	0.0931282	0.0919898	7.05635e+06	1.38628e+07	4.90877e+06	9.31953e+06	0.3405	0.343237	0.139692	0.137985	1.07225e+07	2.10712e+07	7.45915e+06	1.41655e+07	0.5675	0.572061	0.232821	0.229974	1.83309e+07	3.60418e+07	1.27519e+07	2.42298e+07	1.135	1.14412	0.465641	0.459949	3.89618e+07	7.66996e+07	2.71039e+07	5.15627e+07
	Mali	9586.29	17098.1	5156.51	613.68	-0.591	-0.611	0.4	0.1135	0.114412	0.0458123	0.045267	3.39122e+06	735557	2.29524e+06	481543	0.227	0.228825	0.0916246	0.0905339	6.87303e+06	1.49118e+06	4.6518e+06	976223	0.3405	0.343237	0.137437	0.135801	1.04454e+07	2.26687e+06	7.06967e+06	1.48404e+06	0.5675	0.572061	0.229062	0.226335	1.7862e+07	3.87845e+06	1.20893e+07	2.53908e+06	1.135	1.14412	0.458123	0.45267	3.79888e+07	8.25857e+06	2.57115e+07	5.40659e+06
	Mozambique	1457	13543	2347.74	635.673	-0.598	-0.619	0.4	0.1135	0.114412	0.045491	0.0449116	235800	606641	157726	392013	0.227	0.228825	0.090982	0.0898232	477929	1.22991e+06	319685	794775	0.3405	0.343237	0.136473	0.134735	726386	1.86982e+06	485877	1.20829e+06	0.5675	0.572061	0.227455	0.224558	1.24229e+06	3.19954e+06	830960	2.06755e+06	1.135	1.14412	0.45491	0.449116	2.64279e+06	6.81492e+06	1.76775e+06	4.40382e+06
	Niger	29.6349	297.721	5156.51	613.68	-0.601	-0.622	0.4	0.1135	0.114412	0.0453546	0.0447797	10555.4	12899.4	7025.24	8295.44	0.227	0.228825	0.0907093	0.0895595	21394.7	26153.2	14239.4	16818.8	0.3405	0.343237	0.136064	0.134339	32517.8	39761.3	21642.5	25570	0.5675	0.572061	0.226773	0.223899	55615.6	68040.6	37015.4	43756	1.135	1.14412	0.453546	0.447797	118328	144940	78753.8	93209
	Nigeria	17050	7483.89	5156.51	613.68	-0.574	-0.594	0.4	0.1135	0.114412	0.0466119	0.0460411	5.95937e+06	318302	4.15287e+06	214345	0.227	0.228825	0.0932238	0.0920823	1.20761e+07	645192	8.41539e+06	434473	0.3405	0.343237	0.139836	0.138123	1.83501e+07	980670	1.27876e+07	660384	0.5675	0.572061	0.23306	0.230206	3.13703e+07	1.67739e+06	2.18608e+07	1.12955e+06	1.135	1.14412	0.466119	0.460411	6.6674e+07	3.56947e+06	4.64627e+07	2.40368e+06
	Rwanda	454.95	2984.23	2347.74	635.673	-0.594	-0.615	0.4	0.1135	0.114412	0.045674	0.0450886	73427.9	133330	49446.4	86718.6	0.227	0.228825	0.0913481	0.0901771	148821	270306	100216	175809	0.3405	0.343237	0.137022	0.135266	226180	410929	152310	267271	0.5675	0.572061	0.22837	0.225443	386794	703115	260467	457311	1.135	1.14412	0.45674	0.450886	822724	1.4974e+06	554023	973916
	United Republic of Tanzania	5318.93	44206.5	2347.74	635.673	-0.59	-0.61	0.4	0.1135	0.114412	0.0458586	0.0453118	856096	1.96862e+06	580404	1.2909e+06	0.227	0.228825	0.0917172	0.0906236	1.73505e+06	3.99091e+06	1.1763e+06	2.61699e+06	0.3405	0.343237	0.137576	0.135935	2.63685e+06	6.06687e+06	1.78769e+06	3.97827e+06	0.5675	0.572061	0.229293	0.226559	4.50902e+06	1.03798e+07	3.05696e+06	6.80643e+06	1.135	1.14412	0.458586	0.453118	9.58938e+06	2.21014e+07	6.50127e+06	1.44927e+07
	Uganda	6689.36	51254.1	2347.74	635.673	-0.585	-0.606	0.4	0.1135	0.114412	0.0460914	0.0454919	1.07292e+06	2.27643e+06	733617	1.5026e+06	0.227	0.228825	0.0921827	0.0909839	2.17438e+06	4.61477e+06	1.48675e+06	3.04605e+06	0.3405	0.343237	0.138274	0.136476	3.30438e+06	7.01501e+06	2.2594e+06	4.63037e+06	0.5675	0.572061	0.230457	0.22746	5.65002e+06	1.20012e+07	3.86326e+06	7.92158e+06	1.135	1.14412	0.460914	0.454919	1.20137e+07	2.555e+07	8.21447e+06	1.68647e+07
	Burkina Faso	4769.93	4801.27	5156.51	613.68	-0.587	-0.608	0.4	0.1135	0.114412	0.045998	0.0454017	1.68271e+06	206142	1.14665e+06	135620	0.227	0.228825	0.0919959	0.0908034	3.41024e+06	417897	2.32385e+06	274932	0.3405	0.343237	0.137994	0.136205	5.18261e+06	635264	3.53159e+06	417937	0.5675	0.572061	0.22999	0.227008	8.86183e+06	1.08684e+06	6.03873e+06	715025	1.135	1.14412	0.45998	0.454017	1.88444e+07	2.314e+06	1.28412e+07	1.52237e+06
	Ethiopia	8572.02	29925.7	2347.74	635.673	-0.601	-0.622	0.4	0.1135	0.114412	0.0453546	0.0447797	1.39011e+06	1.34306e+06	925195	863706	0.227	0.228825	0.0907093	0.0895595	2.81759e+06	2.72302e+06	1.87527e+06	1.75114e+06	0.3405	0.343237	0.136064	0.134339	4.28246e+06	4.13987e+06	2.85022e+06	2.6623e+06	0.5675	0.572061	0.226773	0.223899	7.32435e+06	7.08426e+06	4.87477e+06	4.55579e+06	1.135	1.14412	0.453546	0.447797	1.55833e+07	1.50909e+07	1.03715e+07	9.70475e+06
	Democratic Republic of the Congo	285.399	37.2599	1386.84	944.014	-0.621	-0.643	0.4	0.1135	0.114412	0.0444662	0.0438781	27701	2515.96	17842.8	1565.14	0.227	0.228825	0.0889324	0.0877563	56156.5	5101.92	36171.6	3173.82	0.3405	0.343237	0.133399	0.131634	85366.4	7757.87	54986.4	4826.05	0.5675	0.572061	0.222331	0.219391	146050	13279.8	94074	8261.13	1.135	1.14412	0.444662	0.438781	310962	28309.5	200298	17610.9
	Zambia	3924.88	15231.2	2347.74	635.673	-0.585	-0.606	0.4	0.1135	0.114412	0.0460914	0.0454919	629516	676491	430438	446528	0.227	0.228825	0.0921827	0.0909839	1.27578e+06	1.37138e+06	872328	905199	0.3405	0.343237	0.138274	0.136476	1.93879e+06	2.08466e+06	1.32567e+06	1.37601e+06	0.5675	0.572061	0.230457	0.22746	3.31506e+06	3.56641e+06	2.26671e+06	2.35407e+06	1.135	1.14412	0.460914	0.454919	7.04883e+06	7.59273e+06	4.81971e+06	5.0117e+06
	Sudan	43928.2	102938	5304.27	344.206	-0.561	-0.58	0.4	0.1135	0.114412	0.0472425	0.0466989	1.56431e+07	2.4317e+06	1.11537e+07	1.67704e+06	0.227	0.228825	0.0944849	0.0933978	3.16953e+07	4.92839e+06	2.25992e+07	3.39889e+06	0.3405	0.343237	0.141727	0.140097	4.81567e+07	7.49005e+06	3.43363e+07	5.16555e+06	0.5675	0.572061	0.236212	0.233494	8.2307e+07	1.28083e+07	5.86859e+07	8.83334e+06	1.135	1.14412	0.472425	0.466989	1.74843e+08	2.72413e+07	1.24665e+08	1.87871e+07
	Total												3.71435e+07	1.87609e+07	2.59186e+07	1.25029e+07					7.52672e+07	3.80301e+07	5.2521e+07	2.53444e+07					1.14371e+08	5.78076e+07	7.98073e+07	3.85246e+07					1.9552e+08	9.88873e+07	1.36431e+08	6.59011e+07					4.15544e+08	2.10482e+08	2.89959e+08	1.40269e+08
	2024			Key parameters					5% adoption rate								10% adoption rate								15% adoption rate								25% adoption rate								50% adoption rate
	Country	Qm_meat	Qm_milk	Price of meat (US$/tonne)	Price of milk (US$/tonne)	ed for meat	ed for milk	ess	K-meat	K-milk	Z for meat	Z for milk	Meat PS	Milk PS	Meat CS	Milk CS	K-meat	K-milk	Z for meat	Z for milk	Meat PS	Milk PS	Meat CS	Milk CS	K-meat	K-milk	Z for meat	Z for milk	Meat PS	Milk PS	Meat CS	Milk CS	K-meat	K-milk	Z for meat	Z for milk	Meat PS	Milk PS	Meat CS	Milk CS	K-meat	K-milk	Z for meat	Z for milk	Meat PS	Milk PS	Meat CS	Milk CS
	Cameroon	5305.91	7280.03	1386.84	944.014	-0.57	-0.59	0.4	0.1135	0.114412	0.0468041	0.0462272	497324	474989	348999	322026	0.227	0.228825	0.0936082	0.0924543	1.00774e+06	962758	707186	652717	0.3405	0.343237	0.140412	0.138682	1.53125e+06	1.46331e+06	1.07456e+06	992073	0.5675	0.572061	0.234021	0.231136	2.61755e+06	2.50275e+06	1.83688e+06	1.69678e+06	1.135	1.14412	0.468041	0.462272	5.56243e+06	5.32501e+06	3.90346e+06	3.61018e+06
	Central African Republic	6911.08	6991.84	1386.84	944.014	-0.591	-0.611	0.4	0.1135	0.114412	0.0458123	0.045267	657537	462698	445034	302912	0.227	0.228825	0.0916246	0.0905339	1.33264e+06	938018	901956	614087	0.3405	0.343237	0.137437	0.135801	2.02531e+06	1.42596e+06	1.37077e+06	933526	0.5675	0.572061	0.229062	0.226335	3.46334e+06	2.43972e+06	2.34405e+06	1.5972e+06	1.135	1.14412	0.458123	0.45267	7.3658e+06	5.195e+06	4.98531e+06	3.40098e+06
	Congo	370.531	292.22	1386.84	944.014	-0.584	-0.605	0.4	0.1135	0.114412	0.0461382	0.0455372	35081.2	19261.6	24028.2	12734.9	0.227	0.228825	0.0922764	0.0910744	71095.1	39046.6	48695.3	25816	0.3405	0.343237	0.138415	0.136612	108042	59355.1	74001.2	39243.1	0.5675	0.572061	0.230691	0.227686	184733	101542	126529	67135.5	1.135	1.14412	0.461382	0.455372	392783	216171	269030	142923
	Ghana	2891.88	941.819	5156.51	613.68	-0.581	-0.601	0.4	0.1135	0.114412	0.0462793	0.0457192	1.01587e+06	40248.3	699397	26787.6	0.227	0.228825	0.0925586	0.0914384	2.0587e+06	81587.6	1.41735e+06	54301.2	0.3405	0.343237	0.138838	0.137158	3.12848e+06	124018	2.15386e+06	82541	0.5675	0.572061	0.231397	0.228596	5.3489e+06	212151	3.68254e+06	141199	1.135	1.14412	0.462793	0.457192	1.13716e+07	451575	7.82899e+06	300549
	Guinea	1367.96	5035.04	5156.51	613.68	-0.588	-0.609	0.4	0.1135	0.114412	0.0459514	0.0453567	482917	216322	328515	142083	0.227	0.228825	0.0919028	0.0907134	978708	438538	665788	288038	0.3405	0.343237	0.137854	0.13607	1.48737e+06	666648	1.01182e+06	437864	0.5675	0.572061	0.229757	0.226783	2.54333e+06	1.14055e+06	1.73015e+06	749129	1.135	1.14412	0.459514	0.453567	5.40851e+06	2.42845e+06	3.67926e+06	1.59504e+06
	Kenya	21865.1	155564	2347.74	635.673	-0.575	-0.595	0.4	0.1135	0.114412	0.0465641	0.0459949	3.48206e+06	6.8582e+06	2.4223e+06	4.61056e+06	0.227	0.228825	0.0931282	0.0919898	7.05611e+06	1.39016e+07	4.9086e+06	9.34559e+06	0.3405	0.343237	0.139692	0.137985	1.07222e+07	2.11301e+07	7.4589e+06	1.42051e+07	0.5675	0.572061	0.232821	0.229974	1.83303e+07	3.61426e+07	1.27515e+07	2.42975e+07	1.135	1.14412	0.465641	0.459949	3.89605e+07	7.6914e+07	2.7103e+07	5.17069e+07
	Mali	9585.96	17145.9	5156.51	613.68	-0.591	-0.611	0.4	0.1135	0.114412	0.0458123	0.045267	3.39111e+06	737613	2.29516e+06	482889	0.227	0.228825	0.0916246	0.0905339	6.8728e+06	1.49535e+06	4.65164e+06	978952	0.3405	0.343237	0.137437	0.135801	1.04451e+07	2.27321e+06	7.06943e+06	1.48819e+06	0.5675	0.572061	0.229062	0.226335	1.78614e+07	3.88929e+06	1.20889e+07	2.54618e+06	1.135	1.14412	0.458123	0.45267	3.79875e+07	8.28165e+06	2.57107e+07	5.4217e+06
	Mozambique	1456.95	13580.8	2347.74	635.673	-0.598	-0.619	0.4	0.1135	0.114412	0.045491	0.0449116	235792	608336	157721	393109	0.227	0.228825	0.090982	0.0898232	477913	1.23335e+06	319674	796997	0.3405	0.343237	0.136473	0.134735	726361	1.87505e+06	485860	1.21166e+06	0.5675	0.572061	0.227455	0.224558	1.24224e+06	3.20848e+06	830932	2.07333e+06	1.135	1.14412	0.45491	0.449116	2.6427e+06	6.83397e+06	1.76769e+06	4.41613e+06
	Niger	29.6339	298.553	5156.51	613.68	-0.601	-0.622	0.4	0.1135	0.114412	0.0453546	0.0447797	10555.1	12935.5	7025	8318.63	0.227	0.228825	0.0907093	0.0895595	21394	26226.3	14238.9	16865.8	0.3405	0.343237	0.136064	0.134339	32516.7	39872.4	21641.7	25641.4	0.5675	0.572061	0.226773	0.223899	55613.8	68230.8	37014.1	43878.3	1.135	1.14412	0.453546	0.447797	118324	145345	78751.1	93469.5
	Nigeria	17049.4	7504.81	5156.51	613.68	-0.574	-0.594	0.4	0.1135	0.114412	0.0466119	0.0460411	5.95917e+06	319192	4.15273e+06	214944	0.227	0.228825	0.0932238	0.0920823	1.20757e+07	646996	8.41511e+06	435688	0.3405	0.343237	0.139836	0.138123	1.83495e+07	983411	1.27871e+07	662230	0.5675	0.572061	0.23306	0.230206	3.13692e+07	1.68208e+06	2.18601e+07	1.13271e+06	1.135	1.14412	0.466119	0.460411	6.66718e+07	3.57945e+06	4.64612e+07	2.4104e+06
	Rwanda	454.935	2992.57	2347.74	635.673	-0.594	-0.615	0.4	0.1135	0.114412	0.045674	0.0450886	73425.4	133703	49444.7	86961	0.227	0.228825	0.0913481	0.0901771	148816	271062	100213	176300	0.3405	0.343237	0.137022	0.135266	226172	412078	152305	268018	0.5675	0.572061	0.22837	0.225443	386781	705081	260459	458589	1.135	1.14412	0.45674	0.450886	822697	1.50158e+06	554005	976639
	United Republic of Tanzania	5318.75	44330	2347.74	635.673	-0.59	-0.61	0.4	0.1135	0.114412	0.0458586	0.0453118	856067	1.97412e+06	580384	1.29451e+06	0.227	0.228825	0.0917172	0.0906236	1.73499e+06	4.00206e+06	1.17626e+06	2.6243e+06	0.3405	0.343237	0.137576	0.135935	2.63676e+06	6.08382e+06	1.78763e+06	3.98939e+06	0.5675	0.572061	0.229293	0.226559	4.50887e+06	1.04088e+07	3.05686e+06	6.82545e+06	1.135	1.14412	0.458586	0.453118	9.58906e+06	2.21632e+07	6.50106e+06	1.45332e+07
	Uganda	6689.13	51397.4	2347.74	635.673	-0.585	-0.606	0.4	0.1135	0.114412	0.0460914	0.0454919	1.07288e+06	2.2828e+06	733593	1.5068e+06	0.227	0.228825	0.0921827	0.0909839	2.1743e+06	4.62767e+06	1.4867e+06	3.05457e+06	0.3405	0.343237	0.138274	0.136476	3.30427e+06	7.03462e+06	2.25933e+06	4.64331e+06	0.5675	0.572061	0.230457	0.22746	5.64983e+06	1.20347e+07	3.86313e+06	7.94373e+06	1.135	1.14412	0.460914	0.454919	1.20133e+07	2.56214e+07	8.21419e+06	1.69118e+07
	Burkina Faso	4769.77	4814.69	5156.51	613.68	-0.587	-0.608	0.4	0.1135	0.114412	0.045998	0.0454017	1.68265e+06	206718	1.14661e+06	135999	0.227	0.228825	0.0919959	0.0908034	3.41013e+06	419065	2.32377e+06	275701	0.3405	0.343237	0.137994	0.136205	5.18244e+06	637040	3.53147e+06	419105	0.5675	0.572061	0.22999	0.227008	8.86153e+06	1.08988e+06	6.03852e+06	717024	1.135	1.14412	0.45998	0.454017	1.88438e+07	2.32047e+06	1.28407e+07	1.52662e+06
	Ethiopia	8571.73	30009.3	2347.74	635.673	-0.601	-0.622	0.4	0.1135	0.114412	0.0453546	0.0447797	1.39006e+06	1.34682e+06	925164	866120	0.227	0.228825	0.0907093	0.0895595	2.8175e+06	2.73063e+06	1.87521e+06	1.75603e+06	0.3405	0.343237	0.136064	0.134339	4.28232e+06	4.15144e+06	2.85013e+06	2.66974e+06	0.5675	0.572061	0.226773	0.223899	7.3241e+06	7.10406e+06	4.87461e+06	4.56853e+06	1.135	1.14412	0.453546	0.447797	1.55827e+07	1.51331e+07	1.03712e+07	9.73187e+06
	Democratic Republic of the Congo	285.39	37.3641	1386.84	944.014	-0.621	-0.643	0.4	0.1135	0.114412	0.0444662	0.0438781	27700	2522.99	17842.2	1569.51	0.227	0.228825	0.0889324	0.0877563	56154.6	5116.18	36170.4	3182.69	0.3405	0.343237	0.133399	0.131634	85363.6	7779.55	54984.6	4839.54	0.5675	0.572061	0.222331	0.219391	146045	13316.9	94070.8	8284.22	1.135	1.14412	0.444662	0.438781	310952	28388.6	200291	17660.1
	Zambia	3924.74	15273.8	2347.74	635.673	-0.585	-0.606	0.4	0.1135	0.114412	0.0460914	0.0454919	629495	678382	430424	447777	0.227	0.228825	0.0921827	0.0909839	1.27574e+06	1.37521e+06	872299	907730	0.3405	0.343237	0.138274	0.136476	1.93873e+06	2.09049e+06	1.32563e+06	1.37986e+06	0.5675	0.572061	0.230457	0.22746	3.31495e+06	3.57638e+06	2.26663e+06	2.36065e+06	1.135	1.14412	0.460914	0.454919	7.04859e+06	7.61395e+06	4.81955e+06	5.02571e+06
	Sudan	43926.8	103226	5304.27	344.206	-0.561	-0.58	0.4	0.1135	0.114412	0.0472425	0.0466989	1.56425e+07	2.4385e+06	1.11533e+07	1.68172e+06	0.227	0.228825	0.0944849	0.0933978	3.16942e+07	4.94216e+06	2.25984e+07	3.40839e+06	0.3405	0.343237	0.141727	0.140097	4.81551e+07	7.51099e+06	3.43352e+07	5.17999e+06	0.5675	0.572061	0.236212	0.233494	8.23043e+07	1.28441e+07	5.8684e+07	8.85803e+06	1.135	1.14412	0.472425	0.466989	1.74837e+08	2.73174e+07	1.24661e+08	1.88396e+07
	Total												3.71422e+07	1.88134e+07	2.59177e+07	1.25378e+07					7.52647e+07	3.81364e+07	5.25193e+07	2.54153e+07					1.14367e+08	5.79692e+07	7.98046e+07	3.86323e+07					1.95513e+08	9.91638e+07	1.36427e+08	6.60853e+07					4.1553e+08	2.1107e+08	2.8995e+08	1.40661e+08
	2025			Key parameters					5% adoption rate								10% adoption rate								15% adoption rate								25% adoption rate								50% adoption rate
	Country	Qm_meat	Qm_milk	Price of meat (US$/tonne)	Price of milk (US$/tonne)	ed for meat	ed for milk	ess	K-meat	K-milk	Z for meat	Z for milk	Meat PS	Milk PS	Meat CS	Milk CS	K-meat	K-milk	Z for meat	Z for milk	Meat PS	Milk PS	Meat CS	Milk CS	K-meat	K-milk	Z for meat	Z for milk	Meat PS	Milk PS	Meat CS	Milk CS	K-meat	K-milk	Z for meat	Z for milk	Meat PS	Milk PS	Meat CS	Milk CS	K-meat	K-milk	Z for meat	Z for milk	Meat PS	Milk PS	Meat CS	Milk CS
	Cameroon	5305.73	7300.38	1386.84	944.014	-0.57	-0.59	0.4	0.1135	0.114412	0.0468041	0.0462272	497307	476317	348987	322927	0.227	0.228825	0.0936082	0.0924543	1.00771e+06	965450	707162	654542	0.3405	0.343237	0.140412	0.138682	1.5312e+06	1.4674e+06	1.07453e+06	994847	0.5675	0.572061	0.234021	0.231136	2.61746e+06	2.50975e+06	1.83681e+06	1.70152e+06	1.135	1.14412	0.468041	0.462272	5.56224e+06	5.3399e+06	3.90333e+06	3.62027e+06
	Central African Republic	6910.84	7011.38	1386.84	944.014	-0.591	-0.611	0.4	0.1135	0.114412	0.0458123	0.045267	657515	463991	445019	303758	0.227	0.228825	0.0916246	0.0905339	1.33259e+06	940640	901925	615804	0.3405	0.343237	0.137437	0.135801	2.02524e+06	1.42995e+06	1.37072e+06	936136	0.5675	0.572061	0.229062	0.226335	3.46322e+06	2.44654e+06	2.34397e+06	1.60166e+06	1.135	1.14412	0.458123	0.45267	7.36555e+06	5.20952e+06	4.98515e+06	3.41049e+06
	Congo	370.518	293.037	1386.84	944.014	-0.584	-0.605	0.4	0.1135	0.114412	0.0461382	0.0455372	35080	19315.4	24027.4	12770.5	0.227	0.228825	0.0922764	0.0910744	71092.7	39155.8	48693.6	25888.1	0.3405	0.343237	0.138415	0.136612	108038	59521	73998.7	39352.8	0.5675	0.572061	0.230691	0.227686	184727	101826	126525	67323.2	1.135	1.14412	0.461382	0.455372	392770	216775	269020	143323
	Ghana	2891.79	944.452	5156.51	613.68	-0.581	-0.601	0.4	0.1135	0.114412	0.0462793	0.0457192	1.01584e+06	40360.9	699373	26862.5	0.227	0.228825	0.0925586	0.0914384	2.05863e+06	81815.7	1.4173e+06	54453	0.3405	0.343237	0.138838	0.137158	3.12837e+06	124364	2.15379e+06	82771.7	0.5675	0.572061	0.231397	0.228596	5.34872e+06	212744	3.68242e+06	141593	1.135	1.14412	0.462793	0.457192	1.13712e+07	452837	7.82873e+06	301389
	Guinea	1367.91	5049.12	5156.51	613.68	-0.588	-0.609	0.4	0.1135	0.114412	0.0459514	0.0453567	482901	216927	328504	142481	0.227	0.228825	0.0919028	0.0907134	978675	439764	665765	288843	0.3405	0.343237	0.137854	0.13607	1.48732e+06	668511	1.01178e+06	439088	0.5675	0.572061	0.229757	0.226783	2.54324e+06	1.14374e+06	1.7301e+06	751223	1.135	1.14412	0.459514	0.453567	5.40833e+06	2.43523e+06	3.67913e+06	1.5995e+06
	Kenya	21864.4	155998	2347.74	635.673	-0.575	-0.595	0.4	0.1135	0.114412	0.0465641	0.0459949	3.48194e+06	6.87737e+06	2.42222e+06	4.62344e+06	0.227	0.228825	0.0931282	0.0919898	7.05588e+06	1.39404e+07	4.90844e+06	9.37171e+06	0.3405	0.343237	0.139692	0.137985	1.07218e+07	2.11891e+07	7.45865e+06	1.42448e+07	0.5675	0.572061	0.232821	0.229974	1.83297e+07	3.62436e+07	1.27511e+07	2.43654e+07	1.135	1.14412	0.465641	0.459949	3.89592e+07	7.7129e+07	2.7102e+07	5.18514e+07
	Mali	9585.64	17193.8	5156.51	613.68	-0.591	-0.611	0.4	0.1135	0.114412	0.0458123	0.045267	3.39099e+06	739675	2.29509e+06	484239	0.227	0.228825	0.0916246	0.0905339	6.87257e+06	1.49953e+06	4.65148e+06	981688	0.3405	0.343237	0.137437	0.135801	1.04447e+07	2.27956e+06	7.06919e+06	1.49235e+06	0.5675	0.572061	0.229062	0.226335	1.78608e+07	3.90016e+06	1.20885e+07	2.5533e+06	1.135	1.14412	0.458123	0.45267	3.79862e+07	8.3048e+06	2.57098e+07	5.43686e+06
	Mozambique	1456.91	13618.8	2347.74	635.673	-0.598	-0.619	0.4	0.1135	0.114412	0.045491	0.0449116	235784	610037	157715	394208	0.227	0.228825	0.090982	0.0898232	477897	1.2368e+06	319663	799225	0.3405	0.343237	0.136473	0.134735	726337	1.88029e+06	485844	1.21505e+06	0.5675	0.572061	0.227455	0.224558	1.2422e+06	3.21745e+06	830904	2.07913e+06	1.135	1.14412	0.45491	0.449116	2.64261e+06	6.85307e+06	1.76763e+06	4.42848e+06
	Niger	29.6329	299.388	5156.51	613.68	-0.601	-0.622	0.4	0.1135	0.114412	0.0453546	0.0447797	10554.7	12971.6	7024.77	8341.88	0.227	0.228825	0.0907093	0.0895595	21393.3	26299.6	14238.4	16912.9	0.3405	0.343237	0.136064	0.134339	32515.6	39983.9	21641	25713.1	0.5675	0.572061	0.226773	0.223899	55611.9	68421.5	37012.9	44001	1.135	1.14412	0.453546	0.447797	118320	145751	78748.5	93730.8
	Nigeria	17048.8	7525.79	5156.51	613.68	-0.574	-0.594	0.4	0.1135	0.114412	0.0466119	0.0460411	5.95897e+06	320084	4.15259e+06	215545	0.227	0.228825	0.0932238	0.0920823	1.20753e+07	648805	8.41482e+06	436905	0.3405	0.343237	0.139836	0.138123	1.83489e+07	986160	1.27867e+07	664081	0.5675	0.572061	0.23306	0.230206	3.13681e+07	1.68678e+06	2.18593e+07	1.13588e+06	1.135	1.14412	0.466119	0.460411	6.66695e+07	3.58945e+06	4.64596e+07	2.41714e+06
	Rwanda	454.919	3000.94	2347.74	635.673	-0.594	-0.615	0.4	0.1135	0.114412	0.045674	0.0450886	73422.9	134076	49443	87204.1	0.227	0.228825	0.0913481	0.0901771	148811	271820	100210	176793	0.3405	0.343237	0.137022	0.135266	226165	413230	152299	268768	0.5675	0.572061	0.22837	0.225443	386768	707052	260450	459871	1.135	1.14412	0.45674	0.450886	822669	1.50578e+06	553986	979369
	United Republic of Tanzania	5318.57	44454	2347.74	635.673	-0.59	-0.61	0.4	0.1135	0.114412	0.0458586	0.0453118	856038	1.97964e+06	580365	1.29812e+06	0.227	0.228825	0.0917172	0.0906236	1.73493e+06	4.01325e+06	1.17622e+06	2.63164e+06	0.3405	0.343237	0.137576	0.135935	2.63667e+06	6.10083e+06	1.78757e+06	4.00055e+06	0.5675	0.572061	0.229293	0.226559	4.50871e+06	1.04379e+07	3.05675e+06	6.84453e+06	1.135	1.14412	0.458586	0.453118	9.58873e+06	2.22251e+07	6.50084e+06	1.45738e+07
	Uganda	6688.91	51541	2347.74	635.673	-0.585	-0.606	0.4	0.1135	0.114412	0.0460914	0.0454919	1.07284e+06	2.28918e+06	733568	1.51101e+06	0.227	0.228825	0.0921827	0.0909839	2.17423e+06	4.6406e+06	1.48665e+06	3.06311e+06	0.3405	0.343237	0.138274	0.136476	3.30416e+06	7.05428e+06	2.25925e+06	4.65629e+06	0.5675	0.572061	0.230457	0.22746	5.64964e+06	1.20684e+07	3.863e+06	7.96593e+06	1.135	1.14412	0.460914	0.454919	1.20129e+07	2.5693e+07	8.21392e+06	1.69591e+07
	Burkina Faso	4769.61	4828.15	5156.51	613.68	-0.587	-0.608	0.4	0.1135	0.114412	0.045998	0.0454017	1.68259e+06	207296	1.14657e+06	136379	0.227	0.228825	0.0919959	0.0908034	3.41002e+06	420236	2.32369e+06	276471	0.3405	0.343237	0.137994	0.136205	5.18226e+06	638821	3.53135e+06	420277	0.5675	0.572061	0.22999	0.227008	8.86123e+06	1.09292e+06	6.03832e+06	719028	1.135	1.14412	0.45998	0.454017	1.88431e+07	2.32695e+06	1.28403e+07	1.53089e+06
	Ethiopia	8571.44	30093.2	2347.74	635.673	-0.601	-0.622	0.4	0.1135	0.114412	0.0453546	0.0447797	1.39001e+06	1.35058e+06	925133	868541	0.227	0.228825	0.0907093	0.0895595	2.8174e+06	2.73827e+06	1.87514e+06	1.76094e+06	0.3405	0.343237	0.136064	0.134339	4.28217e+06	4.16305e+06	2.85003e+06	2.6772e+06	0.5675	0.572061	0.226773	0.223899	7.32386e+06	7.12392e+06	4.87445e+06	4.5813e+06	1.135	1.14412	0.453546	0.447797	1.55822e+07	1.51754e+07	1.03709e+07	9.75908e+06
	Democratic Republic of the Congo	285.38	37.4685	1386.84	944.014	-0.621	-0.643	0.4	0.1135	0.114412	0.0444662	0.0438781	27699.1	2530.04	17841.6	1573.9	0.227	0.228825	0.0889324	0.0877563	56152.7	5130.48	36169.2	3191.59	0.3405	0.343237	0.133399	0.131634	85360.7	7801.3	54982.7	4853.06	0.5675	0.572061	0.222331	0.219391	146040	13354.1	94067.7	8307.38	1.135	1.14412	0.444662	0.438781	310941	28467.9	200284	17709.5
	Zambia	3924.61	15316.5	2347.74	635.673	-0.585	-0.606	0.4	0.1135	0.114412	0.0460914	0.0454919	629474	680278	430409	449028	0.227	0.228825	0.0921827	0.0909839	1.27569e+06	1.37905e+06	872270	910267	0.3405	0.343237	0.138274	0.136476	1.93866e+06	2.09633e+06	1.32558e+06	1.38372e+06	0.5675	0.572061	0.230457	0.22746	3.31484e+06	3.58638e+06	2.26656e+06	2.36725e+06	1.135	1.14412	0.460914	0.454919	7.04835e+06	7.63523e+06	4.81939e+06	5.03976e+06
	Sudan	43925.3	103514	5304.27	344.206	-0.561	-0.58	0.4	0.1135	0.114412	0.0472425	0.0466989	1.5642e+07	2.44531e+06	1.1153e+07	1.68642e+06	0.227	0.228825	0.0944849	0.0933978	3.16932e+07	4.95598e+06	2.25976e+07	3.41792e+06	0.3405	0.343237	0.141727	0.140097	4.81535e+07	7.53199e+06	3.4334e+07	5.19447e+06	0.5675	0.572061	0.236212	0.233494	8.23015e+07	1.288e+07	5.8682e+07	8.88279e+06	1.135	1.14412	0.472425	0.466989	1.74831e+08	2.73938e+07	1.24657e+08	1.88923e+07
	Total												3.7141e+07	1.88659e+07	2.59168e+07	1.25729e+07					7.52621e+07	3.8243e+07	5.25175e+07	2.54863e+07					1.14363e+08	5.81312e+07	7.98019e+07	3.87403e+07					1.95506e+08	9.9441e+07	1.36422e+08	6.62701e+07					4.15516e+08	2.1166e+08	2.8994e+08	1.41055e+08
	2026			Key parameters					5% adoption rate								10% adoption rate								15% adoption rate								25% adoption rate								50% adoption rate
	Country	Qm_meat	Qm_milk	Price of meat (US$/tonne)	Price of milk (US$/tonne)	ed for meat	ed for milk	ess	K-meat	K-milk	Z for meat	Z for milk	Meat PS	Milk PS	Meat CS	Milk CS	K-meat	K-milk	Z for meat	Z for milk	Meat PS	Milk PS	Meat CS	Milk CS	K-meat	K-milk	Z for meat	Z for milk	Meat PS	Milk PS	Meat CS	Milk CS	K-meat	K-milk	Z for meat	Z for milk	Meat PS	Milk PS	Meat CS	Milk CS	K-meat	K-milk	Z for meat	Z for milk	Meat PS	Milk PS	Meat CS	Milk CS
	Cameroon	5305.56	7320.79	1386.84	944.014	-0.57	-0.59	0.4	0.1135	0.114412	0.0468041	0.0462272	497290	477648	348976	323829	0.227	0.228825	0.0936082	0.0924543	1.00767e+06	968148	707139	656372	0.3405	0.343237	0.140412	0.138682	1.53115e+06	1.4715e+06	1.07449e+06	997628	0.5675	0.572061	0.234021	0.231136	2.61737e+06	2.51676e+06	1.83675e+06	1.70628e+06	1.135	1.14412	0.468041	0.462272	5.56205e+06	5.35483e+06	3.90319e+06	3.63039e+06
	Central African Republic	6910.61	7030.98	1386.84	944.014	-0.591	-0.611	0.4	0.1135	0.114412	0.0458123	0.045267	657493	465288	445004	304608	0.227	0.228825	0.0916246	0.0905339	1.33255e+06	943269	901895	617525	0.3405	0.343237	0.137437	0.135801	2.02517e+06	1.43394e+06	1.37067e+06	938752	0.5675	0.572061	0.229062	0.226335	3.4631e+06	2.45337e+06	2.34389e+06	1.60614e+06	1.135	1.14412	0.458123	0.45267	7.36531e+06	5.22409e+06	4.98498e+06	3.42002e+06
	Congo	370.506	293.856	1386.84	944.014	-0.584	-0.605	0.4	0.1135	0.114412	0.0461382	0.0455372	35078.8	19369.4	24026.6	12806.2	0.227	0.228825	0.0922764	0.0910744	71090.3	39265.2	48692	25960.5	0.3405	0.343237	0.138415	0.136612	108034	59687.4	73996.2	39462.8	0.5675	0.572061	0.230691	0.227686	184720	102111	126521	67511.4	1.135	1.14412	0.461382	0.455372	392757	217381	269011	143723
	Ghana	2891.69	947.092	5156.51	613.68	-0.581	-0.601	0.4	0.1135	0.114412	0.0462793	0.0457192	1.01581e+06	40473.7	699350	26937.6	0.227	0.228825	0.0925586	0.0914384	2.05856e+06	82044.4	1.41725e+06	54605.2	0.3405	0.343237	0.138838	0.137158	3.12827e+06	124712	2.15371e+06	83003.1	0.5675	0.572061	0.231397	0.228596	5.34854e+06	213339	3.6823e+06	141989	1.135	1.14412	0.462793	0.457192	1.13708e+07	454103	7.82846e+06	302232
	Guinea	1367.86	5063.23	5156.51	613.68	-0.588	-0.609	0.4	0.1135	0.114412	0.0459514	0.0453567	482884	217533	328493	142879	0.227	0.228825	0.0919028	0.0907134	978642	440993	665743	289651	0.3405	0.343237	0.137854	0.13607	1.48727e+06	670380	1.01175e+06	440315	0.5675	0.572061	0.229757	0.226783	2.54315e+06	1.14693e+06	1.73004e+06	753323	1.135	1.14412	0.459514	0.453567	5.40814e+06	2.44204e+06	3.67901e+06	1.60397e+06
	Kenya	21863.7	156435	2347.74	635.673	-0.575	-0.595	0.4	0.1135	0.114412	0.0465641	0.0459949	3.48182e+06	6.8966e+06	2.42214e+06	4.63637e+06	0.227	0.228825	0.0931282	0.0919898	7.05564e+06	1.39794e+07	4.90827e+06	9.39791e+06	0.3405	0.343237	0.139692	0.137985	1.07214e+07	2.12484e+07	7.4584e+06	1.42846e+07	0.5675	0.572061	0.232821	0.229974	1.8329e+07	3.63449e+07	1.27506e+07	2.44335e+07	1.135	1.14412	0.465641	0.459949	3.89579e+07	7.73446e+07	2.71011e+07	5.19964e+07
	Mali	9585.32	17241.9	5156.51	613.68	-0.591	-0.611	0.4	0.1135	0.114412	0.0458123	0.045267	3.39088e+06	741743	2.29501e+06	485593	0.227	0.228825	0.0916246	0.0905339	6.87234e+06	1.50372e+06	4.65133e+06	984432	0.3405	0.343237	0.137437	0.135801	1.04444e+07	2.28593e+06	7.06895e+06	1.49652e+06	0.5675	0.572061	0.229062	0.226335	1.78602e+07	3.91107e+06	1.20881e+07	2.56044e+06	1.135	1.14412	0.458123	0.45267	3.7985e+07	8.32802e+06	2.57089e+07	5.45206e+06
	Mozambique	1456.86	13656.9	2347.74	635.673	-0.598	-0.619	0.4	0.1135	0.114412	0.045491	0.0449116	235776	611742	157710	395310	0.227	0.228825	0.090982	0.0898232	477880	1.24026e+06	319652	801459	0.3405	0.343237	0.136473	0.134735	726312	1.88555e+06	485828	1.21845e+06	0.5675	0.572061	0.227455	0.224558	1.24216e+06	3.22645e+06	830876	2.08494e+06	1.135	1.14412	0.45491	0.449116	2.64252e+06	6.87223e+06	1.76757e+06	4.44086e+06
	Niger	29.632	300.225	5156.51	613.68	-0.601	-0.622	0.4	0.1135	0.114412	0.0453546	0.0447797	10554.4	13007.9	7024.53	8365.2	0.227	0.228825	0.0907093	0.0895595	21392.5	26373.1	14238	16960.2	0.3405	0.343237	0.136064	0.134339	32514.5	40095.7	21640.3	25785	0.5675	0.572061	0.226773	0.223899	55610	68612.8	37011.7	44124	1.135	1.14412	0.453546	0.447797	118316	146159	78745.8	93992.8
	Nigeria	17048.3	7546.82	5156.51	613.68	-0.574	-0.594	0.4	0.1135	0.114412	0.0466119	0.0460411	5.95877e+06	320979	4.15245e+06	216148	0.227	0.228825	0.0932238	0.0920823	1.20749e+07	650618	8.41454e+06	438127	0.3405	0.343237	0.139836	0.138123	1.83483e+07	988917	1.27863e+07	665937	0.5675	0.572061	0.23306	0.230206	3.13671e+07	1.69149e+06	2.18586e+07	1.13905e+06	1.135	1.14412	0.466119	0.460411	6.66673e+07	3.59949e+06	4.6458e+07	2.4239e+06
	Rwanda	454.904	3009.33	2347.74	635.673	-0.594	-0.615	0.4	0.1135	0.114412	0.045674	0.0450886	73420.4	134451	49441.4	87447.9	0.227	0.228825	0.0913481	0.0901771	148806	272580	100206	177287	0.3405	0.343237	0.137022	0.135266	226157	414385	152294	269519	0.5675	0.572061	0.22837	0.225443	386755	709028	260441	461157	1.135	1.14412	0.45674	0.450886	822641	1.50999e+06	553967	982106
	United Republic of Tanzania	5318.39	44578.2	2347.74	635.673	-0.59	-0.61	0.4	0.1135	0.114412	0.0458586	0.0453118	856009	1.98517e+06	580345	1.30175e+06	0.227	0.228825	0.0917172	0.0906236	1.73487e+06	4.02447e+06	1.17618e+06	2.639e+06	0.3405	0.343237	0.137576	0.135935	2.63658e+06	6.11789e+06	1.78751e+06	4.01173e+06	0.5675	0.572061	0.229293	0.226559	4.50856e+06	1.04671e+07	3.05665e+06	6.86366e+06	1.135	1.14412	0.458586	0.453118	9.58841e+06	2.22872e+07	6.50062e+06	1.46146e+07
	Uganda	6688.68	51685.1	2347.74	635.673	-0.585	-0.606	0.4	0.1135	0.114412	0.0460914	0.0454919	1.07281e+06	2.29558e+06	733543	1.51523e+06	0.227	0.228825	0.0921827	0.0909839	2.17416e+06	4.65358e+06	1.4866e+06	3.07167e+06	0.3405	0.343237	0.138274	0.136476	3.30405e+06	7.074e+06	2.25918e+06	4.66931e+06	0.5675	0.572061	0.230457	0.22746	5.64945e+06	1.21021e+07	3.86287e+06	7.9882e+06	1.135	1.14412	0.460914	0.454919	1.20124e+07	2.57649e+07	8.21364e+06	1.70065e+07
	Burkina Faso	4769.45	4841.64	5156.51	613.68	-0.587	-0.608	0.4	0.1135	0.114412	0.045998	0.0454017	1.68254e+06	207875	1.14653e+06	136760	0.227	0.228825	0.0919959	0.0908034	3.4099e+06	421411	2.32361e+06	277244	0.3405	0.343237	0.137994	0.136205	5.18209e+06	640607	3.53124e+06	421452	0.5675	0.572061	0.22999	0.227008	8.86094e+06	1.09598e+06	6.03812e+06	721038	1.135	1.14412	0.45998	0.454017	1.88425e+07	2.33346e+06	1.28399e+07	1.53517e+06
	Ethiopia	8571.15	30177.4	2347.74	635.673	-0.601	-0.622	0.4	0.1135	0.114412	0.0453546	0.0447797	1.38996e+06	1.35436e+06	925101	870969	0.227	0.228825	0.0907093	0.0895595	2.81731e+06	2.74592e+06	1.87508e+06	1.76586e+06	0.3405	0.343237	0.136064	0.134339	4.28203e+06	4.17469e+06	2.84994e+06	2.68469e+06	0.5675	0.572061	0.226773	0.223899	7.32361e+06	7.14383e+06	4.87428e+06	4.59411e+06	1.135	1.14412	0.453546	0.447797	1.55817e+07	1.52178e+07	1.03705e+07	9.78636e+06
	Democratic Republic of the Congo	285.371	37.5733	1386.84	944.014	-0.621	-0.643	0.4	0.1135	0.114412	0.0444662	0.0438781	27698.2	2537.12	17841	1578.3	0.227	0.228825	0.0889324	0.0877563	56150.8	5144.82	36168	3200.51	0.3405	0.343237	0.133399	0.131634	85357.8	7823.11	54980.9	4866.63	0.5675	0.572061	0.222331	0.219391	146035	13391.4	94064.5	8330.6	1.135	1.14412	0.444662	0.438781	310931	28547.5	200278	17759
	Zambia	3924.48	15359.3	2347.74	635.673	-0.585	-0.606	0.4	0.1135	0.114412	0.0460914	0.0454919	629452	682180	430395	450284	0.227	0.228825	0.0921827	0.0909839	1.27565e+06	1.38291e+06	872240	912812	0.3405	0.343237	0.138274	0.136476	1.9386e+06	2.10219e+06	1.32554e+06	1.38758e+06	0.5675	0.572061	0.230457	0.22746	3.31473e+06	3.59641e+06	2.26648e+06	2.37386e+06	1.135	1.14412	0.460914	0.454919	7.04811e+06	7.65658e+06	4.81922e+06	5.05385e+06
	Sudan	43923.8	103804	5304.27	344.206	-0.561	-0.58	0.4	0.1135	0.114412	0.0472425	0.0466989	1.56415e+07	2.45215e+06	1.11526e+07	1.69114e+06	0.227	0.228825	0.0944849	0.0933978	3.16921e+07	4.96983e+06	2.25969e+07	3.42747e+06	0.3405	0.343237	0.141727	0.140097	4.81519e+07	7.55304e+06	3.43329e+07	5.20899e+06	0.5675	0.572061	0.236212	0.233494	8.22987e+07	1.29161e+07	5.868e+07	8.90762e+06	1.135	1.14412	0.472425	0.466989	1.74826e+08	2.74704e+07	1.24653e+08	1.89451e+07
	Total												3.71397e+07	1.89187e+07	2.5916e+07	1.2608e+07					7.52596e+07	3.83499e+07	5.25157e+07	2.55575e+07					1.1436e+08	5.82937e+07	7.97992e+07	3.88486e+07					1.955e+08	9.97189e+07	1.36418e+08	6.64553e+07					4.15502e+08	2.12252e+08	2.8993e+08	1.41449e+08
	2027			Key parameters					5% adoption rate								10% adoption rate								15% adoption rate								25% adoption rate								50% adoption rate
	Country	Qm_meat	Qm_milk	Price of meat (US$/tonne)	Price of milk (US$/tonne)	ed for meat	ed for milk	ess	K-meat	K-milk	Z for meat	Z for milk	Meat PS	Milk PS	Meat CS	Milk CS	K-meat	K-milk	Z for meat	Z for milk	Meat PS	Milk PS	Meat CS	Milk CS	K-meat	K-milk	Z for meat	Z for milk	Meat PS	Milk PS	Meat CS	Milk CS	K-meat	K-milk	Z for meat	Z for milk	Meat PS	Milk PS	Meat CS	Milk CS	K-meat	K-milk	Z for meat	Z for milk	Meat PS	Milk PS	Meat CS	Milk CS
	Cameroon	5305.38	7341.25	1386.84	944.014	-0.57	-0.59	0.4	0.1135	0.114412	0.0468041	0.0462272	497273	478983	348964	324734	0.227	0.228825	0.0936082	0.0924543	1.00764e+06	970855	707115	658207	0.3405	0.343237	0.140412	0.138682	1.5311e+06	1.47561e+06	1.07445e+06	1.00042e+06	0.5675	0.572061	0.234021	0.231136	2.61728e+06	2.5238e+06	1.83669e+06	1.71105e+06	1.135	1.14412	0.468041	0.462272	5.56186e+06	5.3698e+06	3.90306e+06	3.64054e+06
	Central African Republic	6910.38	7050.64	1386.84	944.014	-0.591	-0.611	0.4	0.1135	0.114412	0.0458123	0.045267	657471	466589	444989	305459	0.227	0.228825	0.0916246	0.0905339	1.33251e+06	945906	901865	619251	0.3405	0.343237	0.137437	0.135801	2.0251e+06	1.43795e+06	1.37063e+06	941377	0.5675	0.572061	0.229062	0.226335	3.46299e+06	2.46023e+06	2.34382e+06	1.61063e+06	1.135	1.14412	0.458123	0.45267	7.36506e+06	5.23869e+06	4.98481e+06	3.42958e+06
	Congo	370.493	294.678	1386.84	944.014	-0.584	-0.605	0.4	0.1135	0.114412	0.0461382	0.0455372	35077.7	19423.6	24025.8	12842	0.227	0.228825	0.0922764	0.0910744	71087.9	39375	48690.4	26033.1	0.3405	0.343237	0.138415	0.136612	108031	59854.3	73993.7	39573.1	0.5675	0.572061	0.230691	0.227686	184714	102396	126517	67700.1	1.135	1.14412	0.461382	0.455372	392743	217989	269002	144125
	Ghana	2891.59	949.739	5156.51	613.68	-0.581	-0.601	0.4	0.1135	0.114412	0.0462793	0.0457192	1.01577e+06	40586.8	699326	27012.9	0.227	0.228825	0.0925586	0.0914384	2.05849e+06	82273.7	1.41721e+06	54757.9	0.3405	0.343237	0.138838	0.137158	3.12816e+06	125061	2.15364e+06	83235.1	0.5675	0.572061	0.231397	0.228596	5.34836e+06	213935	3.68217e+06	142386	1.135	1.14412	0.462793	0.457192	1.13705e+07	455373	7.8282e+06	303077
	Guinea	1367.82	5077.39	5156.51	613.68	-0.588	-0.609	0.4	0.1135	0.114412	0.0459514	0.0453567	482868	218141	328482	143278	0.227	0.228825	0.0919028	0.0907134	978609	442226	665720	290460	0.3405	0.343237	0.137854	0.13607	1.48722e+06	672254	1.01172e+06	441546	0.5675	0.572061	0.229757	0.226783	2.54307e+06	1.15014e+06	1.72998e+06	755429	1.135	1.14412	0.459514	0.453567	5.40796e+06	2.44887e+06	3.67889e+06	1.60845e+06
	Kenya	21862.9	156872	2347.74	635.673	-0.575	-0.595	0.4	0.1135	0.114412	0.0465641	0.0459949	3.48171e+06	6.91588e+06	2.42206e+06	4.64933e+06	0.227	0.228825	0.0931282	0.0919898	7.0554e+06	1.40185e+07	4.9081e+06	9.42418e+06	0.3405	0.343237	0.139692	0.137985	1.07211e+07	2.13078e+07	7.45815e+06	1.43245e+07	0.5675	0.572061	0.232821	0.229974	1.83284e+07	3.64465e+07	1.27502e+07	2.45019e+07	1.135	1.14412	0.465641	0.459949	3.89566e+07	7.75608e+07	2.71002e+07	5.21417e+07
	Mali	9584.99	17290.1	5156.51	613.68	-0.591	-0.611	0.4	0.1135	0.114412	0.0458123	0.045267	3.39076e+06	743816	2.29493e+06	486950	0.227	0.228825	0.0916246	0.0905339	6.87211e+06	1.50792e+06	4.65117e+06	987184	0.3405	0.343237	0.137437	0.135801	1.0444e+07	2.29232e+06	7.06872e+06	1.5007e+06	0.5675	0.572061	0.229062	0.226335	1.78596e+07	3.922e+06	1.20877e+07	2.56759e+06	1.135	1.14412	0.458123	0.45267	3.79837e+07	8.3513e+06	2.57081e+07	5.4673e+06
	Mozambique	1456.81	13695	2347.74	635.673	-0.598	-0.619	0.4	0.1135	0.114412	0.045491	0.0449116	235768	613452	157705	396415	0.227	0.228825	0.090982	0.0898232	477864	1.24372e+06	319642	803699	0.3405	0.343237	0.136473	0.134735	726288	1.89082e+06	485811	1.22185e+06	0.5675	0.572061	0.227455	0.224558	1.24212e+06	3.23546e+06	830848	2.09077e+06	1.135	1.14412	0.45491	0.449116	2.64243e+06	6.89144e+06	1.76751e+06	4.45327e+06
	Niger	29.631	301.064	5156.51	613.68	-0.601	-0.622	0.4	0.1135	0.114412	0.0453546	0.0447797	10554	13044.2	7024.29	8388.58	0.227	0.228825	0.0907093	0.0895595	21391.8	26446.8	14237.5	17007.6	0.3405	0.343237	0.136064	0.134339	32513.4	40207.7	21639.6	25857.1	0.5675	0.572061	0.226773	0.223899	55608.1	68804.6	37010.4	44247.3	1.135	1.14412	0.453546	0.447797	118312	146567	78743.2	94255.6
	Nigeria	17047.7	7567.92	5156.51	613.68	-0.574	-0.594	0.4	0.1135	0.114412	0.0466119	0.0460411	5.95857e+06	321876	4.15231e+06	216752	0.227	0.228825	0.0932238	0.0920823	1.20745e+07	652437	8.41426e+06	439351	0.3405	0.343237	0.139836	0.138123	1.83477e+07	991682	1.27858e+07	667799	0.5675	0.572061	0.23306	0.230206	3.1366e+07	1.69622e+06	2.18579e+07	1.14224e+06	1.135	1.14412	0.466119	0.460411	6.6665e+07	3.60955e+06	4.64565e+07	2.43067e+06
	Rwanda	454.889	3017.74	2347.74	635.673	-0.594	-0.615	0.4	0.1135	0.114412	0.045674	0.0450886	73418	134827	49439.7	87692.3	0.227	0.228825	0.0913481	0.0901771	148801	273341	100203	177783	0.3405	0.343237	0.137022	0.135266	226149	415544	152289	270272	0.5675	0.572061	0.22837	0.225443	386742	711010	260432	462446	1.135	1.14412	0.45674	0.450886	822614	1.51421e+06	553949	984852
	United Republic of Tanzania	5318.21	44702.8	2347.74	635.673	-0.59	-0.61	0.4	0.1135	0.114412	0.0458586	0.0453118	855980	1.99072e+06	580326	1.30539e+06	0.227	0.228825	0.0917172	0.0906236	1.73481e+06	4.03572e+06	1.17614e+06	2.64637e+06	0.3405	0.343237	0.137576	0.135935	2.63649e+06	6.13499e+06	1.78745e+06	4.02294e+06	0.5675	0.572061	0.229293	0.226559	4.50841e+06	1.04963e+07	3.05655e+06	6.88285e+06	1.135	1.14412	0.458586	0.453118	9.58809e+06	2.23495e+07	6.5004e+06	1.46554e+07
	Uganda	6688.46	51829.6	2347.74	635.673	-0.585	-0.606	0.4	0.1135	0.114412	0.0460914	0.0454919	1.07277e+06	2.30199e+06	733518	1.51947e+06	0.227	0.228825	0.0921827	0.0909839	2.17408e+06	4.66659e+06	1.48655e+06	3.08025e+06	0.3405	0.343237	0.138274	0.136476	3.30393e+06	7.09378e+06	2.2591e+06	4.68236e+06	0.5675	0.572061	0.230457	0.22746	5.64926e+06	1.2136e+07	3.86274e+06	8.01053e+06	1.135	1.14412	0.460914	0.454919	1.2012e+07	2.58369e+07	8.21336e+06	1.7054e+07
	Burkina Faso	4769.29	4855.18	5156.51	613.68	-0.587	-0.608	0.4	0.1135	0.114412	0.045998	0.0454017	1.68248e+06	208457	1.14649e+06	137142	0.227	0.228825	0.0919959	0.0908034	3.40979e+06	422589	2.32353e+06	278019	0.3405	0.343237	0.137994	0.136205	5.18191e+06	642397	3.53112e+06	422630	0.5675	0.572061	0.22999	0.227008	8.86064e+06	1.09904e+06	6.03791e+06	723054	1.135	1.14412	0.45998	0.454017	1.88419e+07	2.33998e+06	1.28394e+07	1.53946e+06
	Ethiopia	8570.86	30261.7	2347.74	635.673	-0.601	-0.622	0.4	0.1135	0.114412	0.0453546	0.0447797	1.38992e+06	1.35814e+06	925070	873404	0.227	0.228825	0.0907093	0.0895595	2.81721e+06	2.7536e+06	1.87502e+06	1.7708e+06	0.3405	0.343237	0.136064	0.134339	4.28189e+06	4.18636e+06	2.84984e+06	2.69219e+06	0.5675	0.572061	0.226773	0.223899	7.32336e+06	7.1638e+06	4.87412e+06	4.60695e+06	1.135	1.14412	0.453546	0.447797	1.55812e+07	1.52603e+07	1.03702e+07	9.81372e+06
	Democratic Republic of the Congo	285.361	37.6783	1386.84	944.014	-0.621	-0.643	0.4	0.1135	0.114412	0.0444662	0.0438781	27697.2	2544.21	17840.4	1582.71	0.227	0.228825	0.0889324	0.0877563	56148.9	5159.2	36166.8	3209.46	0.3405	0.343237	0.133399	0.131634	85354.9	7844.98	54979	4880.23	0.5675	0.572061	0.222331	0.219391	146030	13428.9	94061.3	8353.89	1.135	1.14412	0.444662	0.438781	310921	28627.3	200271	17808.6
	Zambia	3924.35	15402.3	2347.74	635.673	-0.585	-0.606	0.4	0.1135	0.114412	0.0460914	0.0454919	629431	684087	430380	451542	0.227	0.228825	0.0921827	0.0909839	1.27561e+06	1.38678e+06	872211	915364	0.3405	0.343237	0.138274	0.136476	1.93853e+06	2.10807e+06	1.32549e+06	1.39146e+06	0.5675	0.572061	0.230457	0.22746	3.31461e+06	3.60646e+06	2.2664e+06	2.3805e+06	1.135	1.14412	0.460914	0.454919	7.04788e+06	7.67798e+06	4.81906e+06	5.06797e+06
	Sudan	43922.3	104094	5304.27	344.206	-0.561	-0.58	0.4	0.1135	0.114412	0.0472425	0.0466989	1.5641e+07	2.45901e+06	1.11522e+07	1.69587e+06	0.227	0.228825	0.0944849	0.0933978	3.1691e+07	4.98372e+06	2.25961e+07	3.43705e+06	0.3405	0.343237	0.141727	0.140097	4.81502e+07	7.57415e+06	3.43317e+07	5.22356e+06	0.5675	0.572061	0.236212	0.233494	8.22959e+07	1.29522e+07	5.8678e+07	8.93252e+06	1.135	1.14412	0.472425	0.466989	1.7482e+08	2.75471e+07	1.24649e+08	1.8998e+07
	Total												3.71385e+07	1.89716e+07	2.59151e+07	1.26432e+07					7.5257e+07	3.84571e+07	5.25139e+07	2.5629e+07					1.14356e+08	5.84567e+07	7.97966e+07	3.89572e+07					1.95493e+08	9.99977e+07	1.36413e+08	6.66411e+07					4.15488e+08	2.12845e+08	2.8992e+08	1.41844e+08
	2028			Key parameters					5% adoption rate								10% adoption rate								15% adoption rate								25% adoption rate								50% adoption rate
	Country	Qm_meat	Qm_milk	Price of meat (US$/tonne)	Price of milk (US$/tonne)	ed for meat	ed for milk	ess	K-meat	K-milk	Z for meat	Z for milk	Meat PS	Milk PS	Meat CS	Milk CS	K-meat	K-milk	Z for meat	Z for milk	Meat PS	Milk PS	Meat CS	Milk CS	K-meat	K-milk	Z for meat	Z for milk	Meat PS	Milk PS	Meat CS	Milk CS	K-meat	K-milk	Z for meat	Z for milk	Meat PS	Milk PS	Meat CS	Milk CS	K-meat	K-milk	Z for meat	Z for milk	Meat PS	Milk PS	Meat CS	Milk CS
	Cameroon	5305.2	7361.77	1386.84	944.014	-0.57	-0.59	0.4	0.1135	0.114412	0.0468041	0.0462272	497257	480322	348952	325642	0.227	0.228825	0.0936082	0.0924543	1.0076e+06	973569	707091	660047	0.3405	0.343237	0.140412	0.138682	1.53104e+06	1.47974e+06	1.07442e+06	1.00321e+06	0.5675	0.572061	0.234021	0.231136	2.6172e+06	2.53085e+06	1.83663e+06	1.71583e+06	1.135	1.14412	0.468041	0.462272	5.56168e+06	5.38481e+06	3.90293e+06	3.65072e+06
	Central African Republic	6910.15	7070.35	1386.84	944.014	-0.591	-0.611	0.4	0.1135	0.114412	0.0458123	0.045267	657449	467893	444974	306313	0.227	0.228825	0.0916246	0.0905339	1.33246e+06	948550	901834	620982	0.3405	0.343237	0.137437	0.135801	2.02503e+06	1.44197e+06	1.37058e+06	944008	0.5675	0.572061	0.229062	0.226335	3.46287e+06	2.46711e+06	2.34374e+06	1.61513e+06	1.135	1.14412	0.458123	0.45267	7.36481e+06	5.25333e+06	4.98464e+06	3.43917e+06
	Congo	370.481	295.501	1386.84	944.014	-0.584	-0.605	0.4	0.1135	0.114412	0.0461382	0.0455372	35076.5	19477.9	24025	12877.9	0.227	0.228825	0.0922764	0.0910744	71085.5	39485.1	48688.7	26105.8	0.3405	0.343237	0.138415	0.136612	108027	60021.6	73991.2	39683.7	0.5675	0.572061	0.230691	0.227686	184708	102683	126512	67889.3	1.135	1.14412	0.461382	0.455372	392730	218598	268993	144528
	Ghana	2891.49	952.394	5156.51	613.68	-0.581	-0.601	0.4	0.1135	0.114412	0.0462793	0.0457192	1.01574e+06	40700.3	699302	27088.4	0.227	0.228825	0.0925586	0.0914384	2.05842e+06	82503.7	1.41716e+06	54911	0.3405	0.343237	0.138838	0.137158	3.12806e+06	125410	2.15357e+06	83467.8	0.5675	0.572061	0.231397	0.228596	5.34818e+06	214533	3.68205e+06	142784	1.135	1.14412	0.462793	0.457192	1.13701e+07	456646	7.82794e+06	303924
	Guinea	1367.77	5091.58	5156.51	613.68	-0.588	-0.609	0.4	0.1135	0.114412	0.0459514	0.0453567	482852	218751	328471	143679	0.227	0.228825	0.0919028	0.0907134	978576	443462	665698	291272	0.3405	0.343237	0.137854	0.13607	1.48717e+06	674133	1.01168e+06	442780	0.5675	0.572061	0.229757	0.226783	2.54298e+06	1.15336e+06	1.72992e+06	757541	1.135	1.14412	0.459514	0.453567	5.40778e+06	2.45571e+06	3.67876e+06	1.61295e+06
	Kenya	21862.2	157310	2347.74	635.673	-0.575	-0.595	0.4	0.1135	0.114412	0.0465641	0.0459949	3.48159e+06	6.93521e+06	2.42197e+06	4.66233e+06	0.227	0.228825	0.0931282	0.0919898	7.05516e+06	1.40577e+07	4.90794e+06	9.45052e+06	0.3405	0.343237	0.139692	0.137985	1.07207e+07	2.13673e+07	7.45789e+06	1.43646e+07	0.5675	0.572061	0.232821	0.229974	1.83278e+07	3.65484e+07	1.27498e+07	2.45703e+07	1.135	1.14412	0.465641	0.459949	3.89553e+07	7.77776e+07	2.70993e+07	5.22875e+07
	Mali	9584.67	17338.4	5156.51	613.68	-0.591	-0.611	0.4	0.1135	0.114412	0.0458123	0.045267	3.39065e+06	745895	2.29486e+06	488311	0.227	0.228825	0.0916246	0.0905339	6.87187e+06	1.51214e+06	4.65101e+06	989944	0.3405	0.343237	0.137437	0.135801	1.04437e+07	2.29873e+06	7.06848e+06	1.5049e+06	0.5675	0.572061	0.229062	0.226335	1.7859e+07	3.93296e+06	1.20873e+07	2.57477e+06	1.135	1.14412	0.458123	0.45267	3.79824e+07	8.37464e+06	2.57072e+07	5.48258e+06
	Mozambique	1456.76	13733.3	2347.74	635.673	-0.598	-0.619	0.4	0.1135	0.114412	0.045491	0.0449116	235760	615167	157699	397523	0.227	0.228825	0.090982	0.0898232	477848	1.2472e+06	319631	805946	0.3405	0.343237	0.136473	0.134735	726264	1.8961e+06	485795	1.22527e+06	0.5675	0.572061	0.227455	0.224558	1.24208e+06	3.24451e+06	830820	2.09661e+06	1.135	1.14412	0.45491	0.449116	2.64234e+06	6.9107e+06	1.76745e+06	4.46572e+06
	Niger	29.63	301.906	5156.51	613.68	-0.601	-0.622	0.4	0.1135	0.114412	0.0453546	0.0447797	10553.6	13080.7	7024.06	8412.03	0.227	0.228825	0.0907093	0.0895595	21391.1	26520.8	14237	17055.2	0.3405	0.343237	0.136064	0.134339	32512.3	40320.1	21638.8	25929.3	0.5675	0.572061	0.226773	0.223899	55606.3	68996.9	37009.2	44371	1.135	1.14412	0.453546	0.447797	118308	146977	78740.5	94519
	Nigeria	17047.1	7589.07	5156.51	613.68	-0.574	-0.594	0.4	0.1135	0.114412	0.0466119	0.0460411	5.95837e+06	322776	4.15217e+06	217358	0.227	0.228825	0.0932238	0.0920823	1.20741e+07	654261	8.41397e+06	440580	0.3405	0.343237	0.139836	0.138123	1.8347e+07	994454	1.27854e+07	669666	0.5675	0.572061	0.23306	0.230206	3.1365e+07	1.70096e+06	2.18571e+07	1.14543e+06	1.135	1.14412	0.466119	0.460411	6.66628e+07	3.61964e+06	4.64549e+07	2.43747e+06
	Rwanda	454.874	3026.17	2347.74	635.673	-0.594	-0.615	0.4	0.1135	0.114412	0.045674	0.0450886	73415.5	135204	49438	87937.5	0.227	0.228825	0.0913481	0.0901771	148796	274106	100199	178280	0.3405	0.343237	0.137022	0.135266	226142	416705	152284	271028	0.5675	0.572061	0.22837	0.225443	386729	712998	260423	463738	1.135	1.14412	0.45674	0.450886	822586	1.51844e+06	553930	987605
	United Republic of Tanzania	5318.04	44827.8	2347.74	635.673	-0.59	-0.61	0.4	0.1135	0.114412	0.0458586	0.0453118	855952	1.99629e+06	580306	1.30904e+06	0.227	0.228825	0.0917172	0.0906236	1.73475e+06	4.047e+06	1.1761e+06	2.65377e+06	0.3405	0.343237	0.137576	0.135935	2.6364e+06	6.15214e+06	1.78739e+06	4.03419e+06	0.5675	0.572061	0.229293	0.226559	4.50826e+06	1.05257e+07	3.05645e+06	6.90209e+06	1.135	1.14412	0.458586	0.453118	9.58777e+06	2.2412e+07	6.50018e+06	1.46964e+07
	Uganda	6688.23	51974.5	2347.74	635.673	-0.585	-0.606	0.4	0.1135	0.114412	0.0460914	0.0454919	1.07273e+06	2.30843e+06	733494	1.52371e+06	0.227	0.228825	0.0921827	0.0909839	2.17401e+06	4.67963e+06	1.4865e+06	3.08886e+06	0.3405	0.343237	0.138274	0.136476	3.30382e+06	7.11361e+06	2.25902e+06	4.69545e+06	0.5675	0.572061	0.230457	0.22746	5.64907e+06	1.21699e+07	3.86261e+06	8.03292e+06	1.135	1.14412	0.460914	0.454919	1.20116e+07	2.59091e+07	8.21309e+06	1.71017e+07
	Burkina Faso	4769.13	4868.75	5156.51	613.68	-0.587	-0.608	0.4	0.1135	0.114412	0.045998	0.0454017	1.68242e+06	209039	1.14646e+06	137526	0.227	0.228825	0.0919959	0.0908034	3.40967e+06	423770	2.32346e+06	278796	0.3405	0.343237	0.137994	0.136205	5.18174e+06	644193	3.531e+06	423811	0.5675	0.572061	0.22999	0.227008	8.86034e+06	1.10211e+06	6.03771e+06	725075	1.135	1.14412	0.45998	0.454017	1.88412e+07	2.34652e+06	1.2839e+07	1.54377e+06
	Ethiopia	8570.57	30346.3	2347.74	635.673	-0.601	-0.622	0.4	0.1135	0.114412	0.0453546	0.0447797	1.38987e+06	1.36194e+06	925039	875846	0.227	0.228825	0.0907093	0.0895595	2.81712e+06	2.76129e+06	1.87495e+06	1.77575e+06	0.3405	0.343237	0.136064	0.134339	4.28174e+06	4.19806e+06	2.84974e+06	2.69972e+06	0.5675	0.572061	0.226773	0.223899	7.32312e+06	7.18383e+06	4.87395e+06	4.61983e+06	1.135	1.14412	0.453546	0.447797	1.55806e+07	1.5303e+07	1.03698e+07	9.84115e+06
	Democratic Republic of the Congo	285.351	37.7836	1386.84	944.014	-0.621	-0.643	0.4	0.1135	0.114412	0.0444662	0.0438781	27696.3	2551.32	17839.8	1587.14	0.227	0.228825	0.0889324	0.0877563	56147	5173.62	36165.5	3218.43	0.3405	0.343237	0.133399	0.131634	85352.1	7866.91	54977.2	4893.88	0.5675	0.572061	0.222331	0.219391	146025	13466.4	94058.2	8377.24	1.135	1.14412	0.444662	0.438781	310910	28707.4	200264	17858.4
	Zambia	3924.21	15445.3	2347.74	635.673	-0.585	-0.606	0.4	0.1135	0.114412	0.0460914	0.0454919	629410	685999	430366	452805	0.227	0.228825	0.0921827	0.0909839	1.27557e+06	1.39065e+06	872181	917922	0.3405	0.343237	0.138274	0.136476	1.93847e+06	2.11396e+06	1.32545e+06	1.39535e+06	0.5675	0.572061	0.230457	0.22746	3.3145e+06	3.61654e+06	2.26633e+06	2.38716e+06	1.135	1.14412	0.460914	0.454919	7.04764e+06	7.69944e+06	4.8189e+06	5.08214e+06
	Sudan	43920.8	104385	5304.27	344.206	-0.561	-0.58	0.4	0.1135	0.114412	0.0472425	0.0466989	1.56404e+07	2.46588e+06	1.11518e+07	1.70061e+06	0.227	0.228825	0.0944849	0.0933978	3.169e+07	4.99765e+06	2.25953e+07	3.44666e+06	0.3405	0.343237	0.141727	0.140097	4.81486e+07	7.59533e+06	3.43306e+07	5.23816e+06	0.5675	0.572061	0.236212	0.233494	8.22932e+07	1.29884e+07	5.86761e+07	8.95749e+06	1.135	1.14412	0.472425	0.466989	1.74814e+08	2.76241e+07	1.24644e+08	1.90511e+07
	Total												3.71372e+07	1.90246e+07	2.59142e+07	1.26786e+07					7.52545e+07	3.85646e+07	5.25122e+07	2.57006e+07					1.14352e+08	5.86201e+07	7.97939e+07	3.90661e+07					1.95487e+08	1.00277e+08	1.36408e+08	6.68274e+07					4.15474e+08	2.1344e+08	2.8991e+08	1.42241e+08
	2029			Key parameters					5% adoption rate								10% adoption rate								15% adoption rate								25% adoption rate								50% adoption rate
	Country	Qm_meat	Qm_milk	Price of meat (US$/tonne)	Price of milk (US$/tonne)	ed for meat	ed for milk	ess	K-meat	K-milk	Z for meat	Z for milk	Meat PS	Milk PS	Meat CS	Milk CS	K-meat	K-milk	Z for meat	Z for milk	Meat PS	Milk PS	Meat CS	Milk CS	K-meat	K-milk	Z for meat	Z for milk	Meat PS	Milk PS	Meat CS	Milk CS	K-meat	K-milk	Z for meat	Z for milk	Meat PS	Milk PS	Meat CS	Milk CS	K-meat	K-milk	Z for meat	Z for milk	Meat PS	Milk PS	Meat CS	Milk CS
	Cameroon	5305.02	7382.35	1386.84	944.014	-0.57	-0.59	0.4	0.1135	0.114412	0.0468041	0.0462272	497240	481665	348940	326553	0.227	0.228825	0.0936082	0.0924543	1.00757e+06	976290	707067	661892	0.3405	0.343237	0.140412	0.138682	1.53099e+06	1.48388e+06	1.07438e+06	1.00602e+06	0.5675	0.572061	0.234021	0.231136	2.61711e+06	2.53793e+06	1.83657e+06	1.72063e+06	1.135	1.14412	0.468041	0.462272	5.56149e+06	5.39986e+06	3.9028e+06	3.66092e+06
	Central African Republic	6909.91	7090.11	1386.84	944.014	-0.591	-0.611	0.4	0.1135	0.114412	0.0458123	0.045267	657427	469201	444959	307169	0.227	0.228825	0.0916246	0.0905339	1.33242e+06	951202	901804	622718	0.3405	0.343237	0.137437	0.135801	2.02497e+06	1.446e+06	1.37054e+06	946647	0.5675	0.572061	0.229062	0.226335	3.46275e+06	2.47401e+06	2.34366e+06	1.61964e+06	1.135	1.14412	0.458123	0.45267	7.36456e+06	5.26802e+06	4.98447e+06	3.44878e+06
	Congo	370.468	296.328	1386.84	944.014	-0.584	-0.605	0.4	0.1135	0.114412	0.0461382	0.0455372	35075.3	19532.3	24024.2	12913.9	0.227	0.228825	0.0922764	0.0910744	71083.1	39595.5	48687.1	26178.8	0.3405	0.343237	0.138415	0.136612	108024	60189.4	73988.7	39794.6	0.5675	0.572061	0.230691	0.227686	184702	102970	126508	68079.1	1.135	1.14412	0.461382	0.455372	392717	219209	268984	144932
	Ghana	2891.4	955.056	5156.51	613.68	-0.581	-0.601	0.4	0.1135	0.114412	0.0462793	0.0457192	1.0157e+06	40814	699279	27164.1	0.227	0.228825	0.0925586	0.0914384	2.05835e+06	82734.3	1.41711e+06	55064.5	0.3405	0.343237	0.138838	0.137158	3.12795e+06	125761	2.1535e+06	83701.1	0.5675	0.572061	0.231397	0.228596	5.348e+06	215133	3.68192e+06	143183	1.135	1.14412	0.462793	0.457192	1.13697e+07	457922	7.82767e+06	304773
	Guinea	1367.73	5105.81	5156.51	613.68	-0.588	-0.609	0.4	0.1135	0.114412	0.0459514	0.0453567	482835	219362	328460	144080	0.227	0.228825	0.0919028	0.0907134	978543	444702	665676	292086	0.3405	0.343237	0.137854	0.13607	1.48712e+06	676018	1.01165e+06	444018	0.5675	0.572061	0.229757	0.226783	2.5429e+06	1.15658e+06	1.72986e+06	759658	1.135	1.14412	0.459514	0.453567	5.4076e+06	2.46258e+06	3.67864e+06	1.61746e+06
	Kenya	21861.4	157750	2347.74	635.673	-0.575	-0.595	0.4	0.1135	0.114412	0.0465641	0.0459949	3.48147e+06	6.9546e+06	2.42189e+06	4.67536e+06	0.227	0.228825	0.0931282	0.0919898	7.05493e+06	1.40969e+07	4.90777e+06	9.47694e+06	0.3405	0.343237	0.139692	0.137985	1.07204e+07	2.14271e+07	7.45764e+06	1.44047e+07	0.5675	0.572061	0.232821	0.229974	1.83272e+07	3.66506e+07	1.27493e+07	2.4639e+07	1.135	1.14412	0.465641	0.459949	3.89539e+07	7.7995e+07	2.70984e+07	5.24336e+07
	Mali	9584.35	17386.9	5156.51	613.68	-0.591	-0.611	0.4	0.1135	0.114412	0.0458123	0.045267	3.39053e+06	747980	2.29478e+06	489676	0.227	0.228825	0.0916246	0.0905339	6.87164e+06	1.51637e+06	4.65086e+06	992711	0.3405	0.343237	0.137437	0.135801	1.04433e+07	2.30516e+06	7.06824e+06	1.5091e+06	0.5675	0.572061	0.229062	0.226335	1.78584e+07	3.94396e+06	1.20869e+07	2.58197e+06	1.135	1.14412	0.458123	0.45267	3.79811e+07	8.39805e+06	2.57063e+07	5.49791e+06
	Mozambique	1456.71	13771.7	2347.74	635.673	-0.598	-0.619	0.4	0.1135	0.114412	0.045491	0.0449116	235752	616887	157694	398634	0.227	0.228825	0.090982	0.0898232	477832	1.25069e+06	319620	808199	0.3405	0.343237	0.136473	0.134735	726239	1.9014e+06	485779	1.22869e+06	0.5675	0.572061	0.227455	0.224558	1.24203e+06	3.25358e+06	830792	2.10247e+06	1.135	1.14412	0.45491	0.449116	2.64225e+06	6.93002e+06	1.76739e+06	4.4782e+06
	Niger	29.629	302.75	5156.51	613.68	-0.601	-0.622	0.4	0.1135	0.114412	0.0453546	0.0447797	10553.3	13117.3	7023.82	8435.55	0.227	0.228825	0.0907093	0.0895595	21390.4	26594.9	14236.5	17102.8	0.3405	0.343237	0.136064	0.134339	32511.2	40432.8	21638.1	26001.8	0.5675	0.572061	0.226773	0.223899	55604.4	69189.8	37007.9	44495	1.135	1.14412	0.453546	0.447797	118304	147388	78737.9	94783.3
	Nigeria	17046.6	7610.29	5156.51	613.68	-0.574	-0.594	0.4	0.1135	0.114412	0.0466119	0.0460411	5.95817e+06	323678	4.15203e+06	217965	0.227	0.228825	0.0932238	0.0920823	1.20736e+07	656090	8.41369e+06	441811	0.3405	0.343237	0.139836	0.138123	1.83464e+07	997234	1.2785e+07	671538	0.5675	0.572061	0.23306	0.230206	3.13639e+07	1.70572e+06	2.18564e+07	1.14863e+06	1.135	1.14412	0.466119	0.460411	6.66605e+07	3.62976e+06	4.64533e+07	2.44428e+06
	Rwanda	454.858	3034.63	2347.74	635.673	-0.594	-0.615	0.4	0.1135	0.114412	0.045674	0.0450886	73413	135582	49436.4	88183.3	0.227	0.228825	0.0913481	0.0901771	148791	274872	100196	178778	0.3405	0.343237	0.137022	0.135266	226134	417870	152279	271785	0.5675	0.572061	0.22837	0.225443	386716	714991	260415	465035	1.135	1.14412	0.45674	0.450886	822558	1.52269e+06	553911	990366
	United Republic of Tanzania	5317.86	44953.1	2347.74	635.673	-0.59	-0.61	0.4	0.1135	0.114412	0.0458586	0.0453118	855923	2.00187e+06	580287	1.3127e+06	0.227	0.228825	0.0917172	0.0906236	1.73469e+06	4.05831e+06	1.17606e+06	2.66119e+06	0.3405	0.343237	0.137576	0.135935	2.63632e+06	6.16933e+06	1.78733e+06	4.04547e+06	0.5675	0.572061	0.229293	0.226559	4.50811e+06	1.05551e+07	3.05634e+06	6.92139e+06	1.135	1.14412	0.458586	0.453118	9.58744e+06	2.24747e+07	6.49996e+06	1.47375e+07
	Uganda	6688.01	52119.8	2347.74	635.673	-0.585	-0.606	0.4	0.1135	0.114412	0.0460914	0.0454919	1.0727e+06	2.31488e+06	733469	1.52797e+06	0.227	0.228825	0.0921827	0.0909839	2.17394e+06	4.69271e+06	1.48645e+06	3.0975e+06	0.3405	0.343237	0.138274	0.136476	3.30371e+06	7.13349e+06	2.25895e+06	4.70857e+06	0.5675	0.572061	0.230457	0.22746	5.64888e+06	1.22039e+07	3.86248e+06	8.05538e+06	1.135	1.14412	0.460914	0.454919	1.20112e+07	2.59815e+07	8.21281e+06	1.71495e+07
	Burkina Faso	4768.96	4882.36	5156.51	613.68	-0.587	-0.608	0.4	0.1135	0.114412	0.045998	0.0454017	1.68237e+06	209624	1.14642e+06	137910	0.227	0.228825	0.0919959	0.0908034	3.40956e+06	424955	2.32338e+06	279576	0.3405	0.343237	0.137994	0.136205	5.18156e+06	645994	3.53088e+06	424996	0.5675	0.572061	0.22999	0.227008	8.86004e+06	1.1052e+06	6.03751e+06	727102	1.135	1.14412	0.45998	0.454017	1.88406e+07	2.35308e+06	1.28386e+07	1.54808e+06
	Ethiopia	8570.28	30431.1	2347.74	635.673	-0.601	-0.622	0.4	0.1135	0.114412	0.0453546	0.0447797	1.38982e+06	1.36575e+06	925008	878294	0.227	0.228825	0.0907093	0.0895595	2.81702e+06	2.76901e+06	1.87489e+06	1.78071e+06	0.3405	0.343237	0.136064	0.134339	4.2816e+06	4.20979e+06	2.84965e+06	2.70726e+06	0.5675	0.572061	0.226773	0.223899	7.32287e+06	7.20391e+06	4.87379e+06	4.63274e+06	1.135	1.14412	0.453546	0.447797	1.55801e+07	1.53458e+07	1.03695e+07	9.86866e+06
	Democratic Republic of the Congo	285.342	37.8893	1386.84	944.014	-0.621	-0.643	0.4	0.1135	0.114412	0.0444662	0.0438781	27695.4	2558.45	17839.2	1591.57	0.227	0.228825	0.0889324	0.0877563	56145.1	5188.09	36164.3	3227.43	0.3405	0.343237	0.133399	0.131634	85349.2	7888.9	54975.3	4907.56	0.5675	0.572061	0.222331	0.219391	146020	13504.1	94055	8400.66	1.135	1.14412	0.444662	0.438781	310900	28787.6	200257	17908.3
	Zambia	3924.08	15488.5	2347.74	635.673	-0.585	-0.606	0.4	0.1135	0.114412	0.0460914	0.0454919	629389	687916	430351	454070	0.227	0.228825	0.0921827	0.0909839	1.27552e+06	1.39454e+06	872152	920488	0.3405	0.343237	0.138274	0.136476	1.9384e+06	2.11987e+06	1.3254e+06	1.39925e+06	0.5675	0.572061	0.230457	0.22746	3.31439e+06	3.62665e+06	2.26625e+06	2.39383e+06	1.135	1.14412	0.460914	0.454919	7.0474e+06	7.72097e+06	4.81874e+06	5.09635e+06
	Sudan	43919.4	104677	5304.27	344.206	-0.561	-0.58	0.4	0.1135	0.114412	0.0472425	0.0466989	1.56399e+07	2.47277e+06	1.11515e+07	1.70536e+06	0.227	0.228825	0.0944849	0.0933978	3.16889e+07	5.01163e+06	2.25946e+07	3.45629e+06	0.3405	0.343237	0.141727	0.140097	4.8147e+07	7.61656e+06	3.43294e+07	5.2528e+06	0.5675	0.572061	0.236212	0.233494	8.22904e+07	1.30247e+07	5.86741e+07	8.98253e+06	1.135	1.14412	0.472425	0.466989	1.74808e+08	2.77014e+07	1.2464e+08	1.91044e+07
	Total												3.7136e+07	1.90778e+07	2.59133e+07	1.2714e+07					7.5252e+07	3.86724e+07	5.25104e+07	2.57725e+07					1.14348e+08	5.87839e+07	7.97912e+07	3.91753e+07					1.9548e+08	1.00558e+08	1.36404e+08	6.70142e+07					4.1546e+08	2.14037e+08	2.89901e+08	1.42638e+08
	2030			Key parameters					5% adoption rate								10% adoption rate								15% adoption rate								25% adoption rate								50% adoption rate
	Country	Qm_meat	Qm_milk	Price of meat (US$/tonne)	Price of milk (US$/tonne)	ed for meat	ed for milk	ess	K-meat	K-milk	Z for meat	Z for milk	Meat PS	Milk PS	Meat CS	Milk CS	K-meat	K-milk	Z for meat	Z for milk	Meat PS	Milk PS	Meat CS	Milk CS	K-meat	K-milk	Z for meat	Z for milk	Meat PS	Milk PS	Meat CS	Milk CS	K-meat	K-milk	Z for meat	Z for milk	Meat PS	Milk PS	Meat CS	Milk CS	K-meat	K-milk	Z for meat	Z for milk	Meat PS	Milk PS	Meat CS	Milk CS
	Cameroon	5304.84	7402.99	1386.84	944.014	-0.57	-0.59	0.4	0.1135	0.114412	0.0468041	0.0462272	497223	483011	348928	327465	0.227	0.228825	0.0936082	0.0924543	1.00754e+06	979019	707043	663742	0.3405	0.343237	0.140412	0.138682	1.53094e+06	1.48802e+06	1.07434e+06	1.00883e+06	0.5675	0.572061	0.234021	0.231136	2.61702e+06	2.54502e+06	1.83651e+06	1.72544e+06	1.135	1.14412	0.468041	0.462272	5.5613e+06	5.41495e+06	3.90267e+06	3.67115e+06
	Central African Republic	6909.68	7109.93	1386.84	944.014	-0.591	-0.611	0.4	0.1135	0.114412	0.0458123	0.045267	657404	470512	444944	308028	0.227	0.228825	0.0916246	0.0905339	1.33237e+06	953861	901774	624459	0.3405	0.343237	0.137437	0.135801	2.0249e+06	1.45005e+06	1.37049e+06	949293	0.5675	0.572061	0.229062	0.226335	3.46264e+06	2.48092e+06	2.34358e+06	1.62417e+06	1.135	1.14412	0.458123	0.45267	7.36431e+06	5.28274e+06	4.98431e+06	3.45842e+06
	Congo	370.456	297.156	1386.84	944.014	-0.584	-0.605	0.4	0.1135	0.114412	0.0461382	0.0455372	35074.1	19586.9	24023.4	12950	0.227	0.228825	0.0922764	0.0910744	71080.7	39706.1	48685.4	26252	0.3405	0.343237	0.138415	0.136612	108020	60357.6	73986.2	39905.9	0.5675	0.572061	0.230691	0.227686	184696	103257	126504	68269.4	1.135	1.14412	0.461382	0.455372	392704	219822	268975	145337
	Ghana	2891.3	957.726	5156.51	613.68	-0.581	-0.601	0.4	0.1135	0.114412	0.0462793	0.0457192	1.01567e+06	40928.1	699255	27240	0.227	0.228825	0.0925586	0.0914384	2.05828e+06	82965.6	1.41706e+06	55218.4	0.3405	0.343237	0.138838	0.137158	3.12785e+06	126112	2.15342e+06	83935.1	0.5675	0.572061	0.231397	0.228596	5.34781e+06	215734	3.6818e+06	143583	1.135	1.14412	0.462793	0.457192	1.13693e+07	459202	7.82741e+06	305625
	Guinea	1367.68	5120.09	5156.51	613.68	-0.588	-0.609	0.4	0.1135	0.114412	0.0459514	0.0453567	482819	219976	328448	144483	0.227	0.228825	0.0919028	0.0907134	978510	445945	665653	292903	0.3405	0.343237	0.137854	0.13607	1.48707e+06	677907	1.01161e+06	445259	0.5675	0.572061	0.229757	0.226783	2.54281e+06	1.15981e+06	1.7298e+06	761782	1.135	1.14412	0.459514	0.453567	5.40741e+06	2.46946e+06	3.67851e+06	1.62198e+06
	Kenya	21860.7	158191	2347.74	635.673	-0.575	-0.595	0.4	0.1135	0.114412	0.0465641	0.0459949	3.48135e+06	6.97404e+06	2.42181e+06	4.68843e+06	0.227	0.228825	0.0931282	0.0919898	7.05469e+06	1.41364e+07	4.90761e+06	9.50343e+06	0.3405	0.343237	0.139692	0.137985	1.072e+07	2.1487e+07	7.45739e+06	1.4445e+07	0.5675	0.572061	0.232821	0.229974	1.83266e+07	3.6753e+07	1.27489e+07	2.47079e+07	1.135	1.14412	0.465641	0.459949	3.89526e+07	7.82131e+07	2.70975e+07	5.25802e+07
	Mali	9584.03	17435.5	5156.51	613.68	-0.591	-0.611	0.4	0.1135	0.114412	0.0458123	0.045267	3.39042e+06	750071	2.2947e+06	491045	0.227	0.228825	0.0916246	0.0905339	6.87141e+06	1.5206e+06	4.6507e+06	995486	0.3405	0.343237	0.137437	0.135801	1.0443e+07	2.3116e+06	7.068e+06	1.51332e+06	0.5675	0.572061	0.229062	0.226335	1.78578e+07	3.95498e+06	1.20865e+07	2.58919e+06	1.135	1.14412	0.458123	0.45267	3.79798e+07	8.42153e+06	2.57055e+07	5.51328e+06
	Mozambique	1456.66	13810.2	2347.74	635.673	-0.598	-0.619	0.4	0.1135	0.114412	0.045491	0.0449116	235744	618611	157689	399749	0.227	0.228825	0.090982	0.0898232	477816	1.25418e+06	319609	810458	0.3405	0.343237	0.136473	0.134735	726215	1.90672e+06	485762	1.23213e+06	0.5675	0.572061	0.227455	0.224558	1.24199e+06	3.26267e+06	830764	2.10835e+06	1.135	1.14412	0.45491	0.449116	2.64216e+06	6.94939e+06	1.76733e+06	4.49072e+06
	Niger	29.628	303.596	5156.51	613.68	-0.601	-0.622	0.4	0.1135	0.114412	0.0453546	0.0447797	10552.9	13153.9	7023.58	8459.13	0.227	0.228825	0.0907093	0.0895595	21389.7	26669.2	14236	17150.6	0.3405	0.343237	0.136064	0.134339	32510.2	40545.9	21637.4	26074.5	0.5675	0.572061	0.226773	0.223899	55602.5	69383.2	37006.7	44619.4	1.135	1.14412	0.453546	0.447797	118300	147800	78735.2	95048.2
	Nigeria	17046	7631.56	5156.51	613.68	-0.574	-0.594	0.4	0.1135	0.114412	0.0466119	0.0460411	5.95797e+06	324583	4.15189e+06	218575	0.227	0.228825	0.0932238	0.0920823	1.20732e+07	657924	8.41341e+06	443046	0.3405	0.343237	0.139836	0.138123	1.83458e+07	1.00002e+06	1.27845e+07	673415	0.5675	0.572061	0.23306	0.230206	3.13629e+07	1.71049e+06	2.18557e+07	1.15184e+06	1.135	1.14412	0.466119	0.460411	6.66583e+07	3.6399e+06	4.64518e+07	2.45111e+06
	Rwanda	454.843	3043.12	2347.74	635.673	-0.594	-0.615	0.4	0.1135	0.114412	0.045674	0.0450886	73410.5	135961	49434.7	88429.8	0.227	0.228825	0.0913481	0.0901771	148786	275640	100193	179278	0.3405	0.343237	0.137022	0.135266	226127	419038	152274	272545	0.5675	0.572061	0.22837	0.225443	386703	716990	260406	466335	1.135	1.14412	0.45674	0.450886	822530	1.52694e+06	553893	993134
	United Republic of Tanzania	5317.68	45078.8	2347.74	635.673	-0.59	-0.61	0.4	0.1135	0.114412	0.0458586	0.0453118	855894	2.00746e+06	580267	1.31637e+06	0.227	0.228825	0.0917172	0.0906236	1.73464e+06	4.06966e+06	1.17602e+06	2.66863e+06	0.3405	0.343237	0.137576	0.135935	2.63623e+06	6.18658e+06	1.78727e+06	4.05677e+06	0.5675	0.572061	0.229293	0.226559	4.50795e+06	1.05846e+07	3.05624e+06	6.94073e+06	1.135	1.14412	0.458586	0.453118	9.58712e+06	2.25375e+07	6.49974e+06	1.47787e+07
	Uganda	6687.78	52265.5	2347.74	635.673	-0.585	-0.606	0.4	0.1135	0.114412	0.0460914	0.0454919	1.07266e+06	2.32135e+06	733444	1.53225e+06	0.227	0.228825	0.0921827	0.0909839	2.17386e+06	4.70583e+06	1.4864e+06	3.10616e+06	0.3405	0.343237	0.138274	0.136476	3.3036e+06	7.15343e+06	2.25887e+06	4.72174e+06	0.5675	0.572061	0.230457	0.22746	5.64869e+06	1.2238e+07	3.86235e+06	8.0779e+06	1.135	1.14412	0.460914	0.454919	1.20108e+07	2.60542e+07	8.21253e+06	1.71975e+07
	Burkina Faso	4768.8	4896.01	5156.51	613.68	-0.587	-0.608	0.4	0.1135	0.114412	0.045998	0.0454017	1.68231e+06	210210	1.14638e+06	138296	0.227	0.228825	0.0919959	0.0908034	3.40944e+06	426143	2.3233e+06	280357	0.3405	0.343237	0.137994	0.136205	5.18139e+06	647800	3.53076e+06	426184	0.5675	0.572061	0.22999	0.227008	8.85974e+06	1.10828e+06	6.0373e+06	729135	1.135	1.14412	0.45998	0.454017	1.884e+07	2.35966e+06	1.28381e+07	1.55241e+06
	Ethiopia	8569.99	30516.2	2347.74	635.673	-0.601	-0.622	0.4	0.1135	0.114412	0.0453546	0.0447797	1.38978e+06	1.36956e+06	924977	880749	0.227	0.228825	0.0907093	0.0895595	2.81693e+06	2.77675e+06	1.87483e+06	1.78569e+06	0.3405	0.343237	0.136064	0.134339	4.28145e+06	4.22156e+06	2.84955e+06	2.71483e+06	0.5675	0.572061	0.226773	0.223899	7.32262e+06	7.22405e+06	4.87363e+06	4.64569e+06	1.135	1.14412	0.453546	0.447797	1.55796e+07	1.53887e+07	1.03691e+07	9.89625e+06
	Democratic Republic of the Congo	285.332	37.9952	1386.84	944.014	-0.621	-0.643	0.4	0.1135	0.114412	0.0444662	0.0438781	27694.4	2565.61	17838.6	1596.02	0.227	0.228825	0.0889324	0.0877563	56143.2	5202.59	36163.1	3236.45	0.3405	0.343237	0.133399	0.131634	85346.3	7910.95	54973.5	4921.28	0.5675	0.572061	0.222331	0.219391	146015	13541.8	94051.8	8424.14	1.135	1.14412	0.444662	0.438781	310889	28868.1	200251	17958.4
	Zambia	3923.95	15531.8	2347.74	635.673	-0.585	-0.606	0.4	0.1135	0.114412	0.0460914	0.0454919	629368	689839	430337	455340	0.227	0.228825	0.0921827	0.0909839	1.27548e+06	1.39844e+06	872123	923061	0.3405	0.343237	0.138274	0.136476	1.93834e+06	2.1258e+06	1.32536e+06	1.40317e+06	0.5675	0.572061	0.230457	0.22746	3.31428e+06	3.63679e+06	2.26617e+06	2.40052e+06	1.135	1.14412	0.460914	0.454919	7.04716e+06	7.74255e+06	4.81857e+06	5.11059e+06
	Sudan	43917.9	104969	5304.27	344.206	-0.561	-0.58	0.4	0.1135	0.114412	0.0472425	0.0466989	1.56394e+07	2.47968e+06	1.11511e+07	1.71013e+06	0.227	0.228825	0.0944849	0.0933978	3.16878e+07	5.02563e+06	2.25938e+07	3.46595e+06	0.3405	0.343237	0.141727	0.140097	4.81454e+07	7.63785e+06	3.43282e+07	5.26748e+06	0.5675	0.572061	0.236212	0.233494	8.22876e+07	1.30611e+07	5.86721e+07	9.00764e+06	1.135	1.14412	0.472425	0.466989	1.74802e+08	2.77788e+07	1.24636e+08	1.91578e+07
	Total												3.71347e+07	1.91311e+07	2.59125e+07	1.27496e+07					7.52494e+07	3.87805e+07	5.25086e+07	2.58445e+07					1.14344e+08	5.89483e+07	7.97885e+07	3.92848e+07					1.95473e+08	1.00839e+08	1.36399e+08	6.72015e+07					4.15446e+08	2.14635e+08	2.89891e+08	1.43037e+08

## Sheet: Benefit_of_WRB_Summary
												Cost of WRB is 31.5 US$/year/animal
												5% adoption of WRB
Country	2010	2011	2012	2013	2014	2015	2016	2017	2018	2019	2020	2021	2022	2023	2024	2025	2026	2027	2028	2029	2030
Cameroon	1.69476e+06	1.72504e+06	1.65243e+06	1.66164e+06	1.76285e+06	1.73866e+06	1.66584e+06	1.6389e+06	1.63493e+06	1.63243e+06	1.63141e+06	1.64959e+06	1.63896e+06	1.64114e+06	1.64334e+06	1.64554e+06	1.64774e+06	1.64995e+06	1.65217e+06	1.6544e+06	1.65663e+06
Central African Republic	1.69621e+06	1.70983e+06	1.69858e+06	1.74223e+06	1.71514e+06	1.74456e+06	1.80654e+06	1.80528e+06	1.83106e+06	1.85775e+06	1.85677e+06	1.87859e+06	1.86399e+06	1.86608e+06	1.86818e+06	1.87028e+06	1.87239e+06	1.87451e+06	1.87663e+06	1.87876e+06	1.88089e+06
Congo	82496	83997.3	85718.1	84638.1	83851.6	81332.7	84302.8	84885.7	90506.1	90672.4	90630.7	91739.7	90931.8	91018.8	91106	91193.4	91281.1	91369.1	91457.3	91545.7	91634.4
Ghana	1.05159e+06	1.09637e+06	1.13659e+06	1.16235e+06	1.17168e+06	1.38506e+06	1.3262e+06	1.96053e+06	1.67587e+06	1.78167e+06	1.78153e+06	1.80788e+06	1.78205e+06	1.78218e+06	1.78231e+06	1.78244e+06	1.78257e+06	1.7827e+06	1.78283e+06	1.78296e+06	1.78309e+06
Guinea	724034	756052	791710	843806	880547	930566	947387	1.04039e+06	1.05659e+06	1.16501e+06	1.16453e+06	1.17921e+06	1.1679e+06	1.16887e+06	1.16984e+06	1.17081e+06	1.17179e+06	1.17277e+06	1.17375e+06	1.17474e+06	1.17573e+06
Kenya	1.50036e+07	1.50487e+07	1.49177e+07	1.4858e+07	1.3982e+07	1.41868e+07	1.62005e+07	1.50127e+07	1.55353e+07	1.72152e+07	1.72007e+07	1.73674e+07	1.73097e+07	1.73413e+07	1.73731e+07	1.7405e+07	1.74369e+07	1.7469e+07	1.75011e+07	1.75333e+07	1.75656e+07
Mali	6.32588e+06	6.63488e+06	6.53787e+06	6.09834e+06	5.75757e+06	5.9289e+06	6.36414e+06	6.65658e+06	6.86166e+06	6.89081e+06	6.88911e+06	6.98323e+06	6.90036e+06	6.90356e+06	6.90677e+06	6.90999e+06	6.91322e+06	6.91646e+06	6.91971e+06	6.92297e+06	6.92624e+06
Mozambique	951400	998484	1.06163e+06	1.0854e+06	1.09178e+06	1.00368e+06	895135	1.32269e+06	1.3215e+06	1.38114e+06	1.37989e+06	1.3926e+06	1.38941e+06	1.39218e+06	1.39496e+06	1.39774e+06	1.40054e+06	1.40334e+06	1.40615e+06	1.40897e+06	1.41179e+06
Niger	44765.2	35445.4	36629.2	29622.8	30709	35255.5	36335.6	37545.9	38441.3	38542.5	38515.5	38924.8	38717	38775.5	38834.2	38893	38952	39011.1	39070.4	39129.9	39189.6
Nigeria	9.75699e+06	9.78585e+06	8.63513e+06	1.01993e+07	1.04316e+07	1.05382e+07	1.08515e+07	9.61146e+06	1.02878e+07	1.06403e+07	1.06393e+07	1.07957e+07	1.06437e+07	1.06449e+07	1.0646e+07	1.06472e+07	1.06484e+07	1.06495e+07	1.06507e+07	1.06518e+07	1.0653e+07
Rwanda	314531	316523	324966	345666	300437	367050	350547	343123	341255	340496	340218	343566	342313	342923	343534	344146	344761	345377	345995	346614	347236
United Republic of Tanzania	2.94318e+06	3.21389e+06	3.44527e+06	3.58782e+06	3.74751e+06	3.76831e+06	3.84777e+06	4.01919e+06	4.61305e+06	4.66001e+06	4.6559e+06	4.6997e+06	4.68698e+06	4.69601e+06	4.70508e+06	4.71417e+06	4.72328e+06	4.73242e+06	4.74158e+06	4.75078e+06	4.75999e+06
Uganda	4.55313e+06	4.68972e+06	4.78133e+06	4.91555e+06	5.01682e+06	5.08917e+06	5.19797e+06	5.15495e+06	6.0487e+06	5.54384e+06	5.53907e+06	5.59198e+06	5.57509e+06	5.58556e+06	5.59606e+06	5.6066e+06	5.61716e+06	5.62775e+06	5.63837e+06	5.64902e+06	5.6597e+06
Burkina Faso	2.89863e+06	2.9921e+06	3.02456e+06	3.01647e+06	3.25288e+06	2.8422e+06	3.08076e+06	3.1311e+06	3.24383e+06	3.16771e+06	3.16718e+06	3.21223e+06	3.17026e+06	3.17112e+06	3.17198e+06	3.17284e+06	3.17371e+06	3.17457e+06	3.17545e+06	3.17632e+06	3.1772e+06
Ethiopia	4.63353e+06	4.1435e+06	4.32329e+06	4.20606e+06	4.25815e+06	4.43402e+06	4.33976e+06	4.37938e+06	4.42691e+06	4.49788e+06	4.49505e+06	4.54498e+06	4.516e+06	4.52207e+06	4.52816e+06	4.53427e+06	4.54039e+06	4.54654e+06	4.5527e+06	4.55887e+06	4.56507e+06
Democratic Republic of the Congo	44207.1	44688.2	45066.6	45626	45899.1	45933	45638.9	48043.3	48899.1	49585.7	49579.1	50294.5	49615	49624.9	49634.8	49644.7	49654.6	49664.6	49674.6	49684.6	49694.7
Zambia	1.79992e+06	1.84033e+06	2.1246e+06	2.09002e+06	2.10994e+06	1.80325e+06	1.7815e+06	2.02081e+06	2.23305e+06	2.17065e+06	2.16921e+06	2.19283e+06	2.17988e+06	2.18297e+06	2.18608e+06	2.18919e+06	2.19231e+06	2.19544e+06	2.19858e+06	2.20173e+06	2.20488e+06
Sudan	3.03923e+07	3.03923e+07	3.03923e+07	3.05152e+07	3.06817e+07	3.06914e+07	3.0983e+07	3.09081e+07	3.09165e+07	3.08635e+07	3.08575e+07	3.129e+07	3.0895e+07	3.09055e+07	3.09161e+07	3.09267e+07	3.09374e+07	3.0948e+07	3.09588e+07	3.09695e+07	3.09803e+07
												10% adoption of WRB
Country	2010	2011	2012	2013	2014	2015	2016	2017	2018	2019	2020	2021	2022	2023	2024	2025	2026	2027	2028	2029	2030
Cameroon	3.43459e+06	3.49594e+06	3.34883e+06	3.36749e+06	3.5726e+06	3.52355e+06	3.37599e+06	3.32141e+06	3.31336e+06	3.3083e+06	3.30623e+06	3.34306e+06	3.32152e+06	3.32596e+06	3.3304e+06	3.33486e+06	3.33933e+06	3.34381e+06	3.34831e+06	3.35282e+06	3.35734e+06
Central African Republic	3.43812e+06	3.46574e+06	3.44296e+06	3.53142e+06	3.47649e+06	3.53614e+06	3.66175e+06	3.6592e+06	3.71146e+06	3.76556e+06	3.76356e+06	3.8078e+06	3.77821e+06	3.78245e+06	3.7867e+06	3.79096e+06	3.79524e+06	3.79953e+06	3.80383e+06	3.80814e+06	3.81246e+06
Congo	167198	170241	173729	171540	169947	164841	170861	172043	183437	183774	183690	185937	184300	184476	184653	184830	185008	185186	185365	185544	185724
Ghana	2.13111e+06	2.22185e+06	2.30337e+06	2.35557e+06	2.37449e+06	2.80689e+06	2.68763e+06	3.97311e+06	3.39624e+06	3.61064e+06	3.61035e+06	3.66377e+06	3.61142e+06	3.61168e+06	3.61194e+06	3.6122e+06	3.61247e+06	3.61273e+06	3.613e+06	3.61326e+06	3.61353e+06
Guinea	1.46751e+06	1.5324e+06	1.60468e+06	1.71026e+06	1.78473e+06	1.88611e+06	1.92021e+06	2.10869e+06	2.14151e+06	2.36128e+06	2.36032e+06	2.39007e+06	2.36714e+06	2.3691e+06	2.37107e+06	2.37305e+06	2.37503e+06	2.37702e+06	2.37901e+06	2.38101e+06	2.38301e+06
Kenya	3.04094e+07	3.05008e+07	3.02354e+07	3.01143e+07	2.83386e+07	2.87537e+07	3.28352e+07	3.04276e+07	3.1487e+07	3.48917e+07	3.48624e+07	3.52003e+07	3.50832e+07	3.51475e+07	3.52119e+07	3.52764e+07	3.53412e+07	3.54062e+07	3.54713e+07	3.55366e+07	3.56021e+07
Mali	1.2822e+07	1.34483e+07	1.32516e+07	1.23605e+07	1.167e+07	1.2017e+07	1.28992e+07	1.34916e+07	1.39073e+07	1.39664e+07	1.39629e+07	1.41537e+07	1.39857e+07	1.39922e+07	1.39987e+07	1.40053e+07	1.40118e+07	1.40184e+07	1.4025e+07	1.40316e+07	1.40382e+07
Mozambique	1.92869e+06	2.02412e+06	2.15212e+06	2.2003e+06	2.21323e+06	2.03468e+06	1.81467e+06	2.68141e+06	2.67902e+06	2.79993e+06	2.79738e+06	2.82316e+06	2.81669e+06	2.8223e+06	2.82794e+06	2.83359e+06	2.83925e+06	2.84493e+06	2.85063e+06	2.85634e+06	2.86207e+06
Niger	90742.4	71852.2	74252	60050.4	62252.2	71469.1	73658.8	76112.4	77927.9	78133.7	78078.9	78908.5	78487.4	78606	78724.9	78844.2	78963.8	79083.7	79204	79324.6	79445.6
Nigeria	1.97718e+07	1.98304e+07	1.74986e+07	2.06683e+07	2.1139e+07	2.13548e+07	2.19897e+07	1.9477e+07	2.08475e+07	2.15619e+07	2.15599e+07	2.18766e+07	2.15688e+07	2.15711e+07	2.15735e+07	2.15758e+07	2.15781e+07	2.15805e+07	2.15829e+07	2.15852e+07	2.15876e+07
Rwanda	637610	641645	658757	700719	609029	744052	710598	695550	691769	690233	689668	696455	693918	695153	696392	697634	698879	700128	701381	702637	703897
United Republic of Tanzania	5.9662e+06	6.5149e+06	6.98393e+06	7.27288e+06	7.59659e+06	7.63881e+06	7.79989e+06	8.14728e+06	9.35108e+06	9.44626e+06	9.43793e+06	9.52671e+06	9.50092e+06	9.51924e+06	9.53761e+06	9.55604e+06	9.57452e+06	9.59304e+06	9.61163e+06	9.63026e+06	9.64894e+06
Uganda	9.22909e+06	9.50594e+06	9.69167e+06	9.96372e+06	1.0169e+07	1.03157e+07	1.05362e+07	1.0449e+07	1.22608e+07	1.12374e+07	1.12277e+07	1.1335e+07	1.13007e+07	1.13219e+07	1.13432e+07	1.13646e+07	1.1386e+07	1.14075e+07	1.1429e+07	1.14506e+07	1.14723e+07
Burkina Faso	5.87462e+06	6.06406e+06	6.12986e+06	6.11345e+06	6.59262e+06	5.76033e+06	6.2438e+06	6.34584e+06	6.57429e+06	6.42e+06	6.41894e+06	6.51023e+06	6.42518e+06	6.42692e+06	6.42866e+06	6.43041e+06	6.43217e+06	6.43393e+06	6.43569e+06	6.43746e+06	6.43924e+06
Ethiopia	9.39322e+06	8.3997e+06	8.76428e+06	8.52656e+06	8.63208e+06	8.98853e+06	8.79743e+06	8.87772e+06	8.9741e+06	9.11797e+06	9.11224e+06	9.21345e+06	9.15471e+06	9.16702e+06	9.17937e+06	9.19175e+06	9.20417e+06	9.21663e+06	9.22912e+06	9.24164e+06	9.2542e+06
Democratic Republic of the Congo	89620.6	90596	91363.3	92497.5	93051.3	93119.2	92523	97397.5	99132.4	100524	100511	101961	100584	100604	100624	100644	100664	100684	100705	100725	100745
Zambia	3.64832e+06	3.73021e+06	4.30632e+06	4.23624e+06	4.27661e+06	3.65503e+06	3.61094e+06	4.09597e+06	4.52616e+06	4.3997e+06	4.39679e+06	4.44467e+06	4.41841e+06	4.42469e+06	4.43098e+06	4.43729e+06	4.44361e+06	4.44996e+06	4.45632e+06	4.4627e+06	4.4691e+06
Sudan	6.15817e+07	6.15817e+07	6.15817e+07	6.18308e+07	6.2168e+07	6.21878e+07	6.27786e+07	6.26269e+07	6.2644e+07	6.25366e+07	6.25244e+07	6.34007e+07	6.26004e+07	6.26217e+07	6.26432e+07	6.26647e+07	6.26863e+07	6.27079e+07	6.27296e+07	6.27514e+07	6.27733e+07
												15% adoption of WRB
Country	2010	2011	2012	2013	2014	2015	2016	2017	2018	2019	2020	2021	2022	2023	2024	2025	2026	2027	2028	2029	2030
Cameroon	5.21948e+06	5.31271e+06	5.08919e+06	5.11756e+06	5.42924e+06	5.35468e+06	5.13045e+06	5.04751e+06	5.03529e+06	5.0276e+06	5.02446e+06	5.08042e+06	5.0477e+06	5.05444e+06	5.06119e+06	5.06797e+06	5.07476e+06	5.08158e+06	5.08841e+06	5.09527e+06	5.10214e+06
Central African Republic	5.22573e+06	5.26773e+06	5.23312e+06	5.36758e+06	5.28407e+06	5.37473e+06	5.56563e+06	5.56177e+06	5.64119e+06	5.72343e+06	5.72038e+06	5.78763e+06	5.74265e+06	5.7491e+06	5.75556e+06	5.76204e+06	5.76854e+06	5.77506e+06	5.7816e+06	5.78815e+06	5.79473e+06
Congo	254107	258731	264031	260705	258286	250526	259675	261473	278792	279305	279176	282592	280104	280372	280641	280911	281181	281452	281724	281996	282270
Ghana	3.23856e+06	3.37646e+06	3.50034e+06	3.57967e+06	3.60841e+06	4.26551e+06	4.08427e+06	6.03774e+06	5.16111e+06	5.48692e+06	5.48649e+06	5.56765e+06	5.4881e+06	5.4885e+06	5.4889e+06	5.4893e+06	5.4897e+06	5.4901e+06	5.4905e+06	5.49091e+06	5.49132e+06
Guinea	2.23041e+06	2.32905e+06	2.4389e+06	2.59937e+06	2.71255e+06	2.86663e+06	2.91847e+06	3.20493e+06	3.25478e+06	3.58882e+06	3.58736e+06	3.63257e+06	3.59772e+06	3.60071e+06	3.6037e+06	3.60671e+06	3.60972e+06	3.61274e+06	3.61577e+06	3.61881e+06	3.62185e+06
Kenya	4.62172e+07	4.63563e+07	4.59532e+07	4.5769e+07	4.307e+07	4.37009e+07	4.99042e+07	4.62448e+07	4.7855e+07	5.30295e+07	5.2985e+07	5.34986e+07	5.33207e+07	5.34183e+07	5.35162e+07	5.36144e+07	5.37128e+07	5.38115e+07	5.39105e+07	5.40098e+07	5.41094e+07
Mali	1.94883e+07	2.04402e+07	2.01412e+07	1.87866e+07	1.77374e+07	1.82644e+07	1.96051e+07	2.05051e+07	2.11368e+07	2.12267e+07	2.12215e+07	2.15114e+07	2.12561e+07	2.1266e+07	2.12759e+07	2.12858e+07	2.12958e+07	2.13058e+07	2.13158e+07	2.13258e+07	2.13359e+07
Mozambique	2.93186e+06	3.07692e+06	3.27147e+06	3.3447e+06	3.36435e+06	3.09298e+06	2.7586e+06	4.07618e+06	4.07256e+06	4.25636e+06	4.25248e+06	4.29166e+06	4.28183e+06	4.29037e+06	4.29893e+06	4.30752e+06	4.31613e+06	4.32477e+06	4.33343e+06	4.34212e+06	4.35082e+06
Niger	137932	109220	112868	91282.6	94629.8	108641	111970	115700	118460	118773	118690	119951	119311	119492	119672	119854	120035	120218	120401	120584	120768
Nigeria	3.00446e+07	3.01336e+07	2.65903e+07	3.14068e+07	3.21222e+07	3.24501e+07	3.34148e+07	2.95966e+07	3.16791e+07	3.27647e+07	3.27616e+07	3.3243e+07	3.27752e+07	3.27787e+07	3.27823e+07	3.27858e+07	3.27894e+07	3.2793e+07	3.27966e+07	3.28002e+07	3.28038e+07
Rwanda	969235	975366	1.00137e+06	1.06516e+06	925776	1.13101e+06	1.08015e+06	1.05728e+06	1.05154e+06	1.04921e+06	1.04835e+06	1.05867e+06	1.05481e+06	1.05669e+06	1.05857e+06	1.06046e+06	1.06236e+06	1.06425e+06	1.06616e+06	1.06807e+06	1.06998e+06
United Republic of Tanzania	9.06906e+06	9.90305e+06	1.0616e+07	1.10552e+07	1.15472e+07	1.16115e+07	1.18564e+07	1.23843e+07	1.42141e+07	1.43587e+07	1.43461e+07	1.4481e+07	1.44418e+07	1.44697e+07	1.44976e+07	1.45256e+07	1.45537e+07	1.45819e+07	1.46101e+07	1.46384e+07	1.46669e+07
Uganda	1.40279e+07	1.44487e+07	1.4731e+07	1.51445e+07	1.54566e+07	1.56796e+07	1.60148e+07	1.58822e+07	1.86364e+07	1.70806e+07	1.70659e+07	1.72289e+07	1.71769e+07	1.72092e+07	1.72415e+07	1.7274e+07	1.73065e+07	1.73392e+07	1.73719e+07	1.74047e+07	1.74376e+07
Burkina Faso	8.92798e+06	9.21588e+06	9.31588e+06	9.29095e+06	1.00192e+07	8.75438e+06	9.48914e+06	9.64422e+06	9.99137e+06	9.75688e+06	9.75528e+06	9.89401e+06	9.76476e+06	9.7674e+06	9.77006e+06	9.77271e+06	9.77538e+06	9.77806e+06	9.78074e+06	9.78343e+06	9.78613e+06
Ethiopia	1.42791e+07	1.27686e+07	1.3323e+07	1.29615e+07	1.31218e+07	1.36635e+07	1.3373e+07	1.3495e+07	1.36416e+07	1.38603e+07	1.38516e+07	1.40054e+07	1.39161e+07	1.39349e+07	1.39536e+07	1.39725e+07	1.39913e+07	1.40103e+07	1.40293e+07	1.40483e+07	1.40674e+07
Democratic Republic of the Congo	136240	137723	138890	140614	141457	141559	140652	148062	150700	152816	152796	155000	152906	152937	152967	152998	153028	153059	153090	153121	153152
Zambia	5.54519e+06	5.66964e+06	6.54516e+06	6.43866e+06	6.50002e+06	5.55533e+06	5.48832e+06	6.22545e+06	6.87934e+06	6.68715e+06	6.68273e+06	6.75549e+06	6.7156e+06	6.72514e+06	6.7347e+06	6.74429e+06	6.75391e+06	6.76355e+06	6.77323e+06	6.78293e+06	6.79265e+06
Sudan	9.35682e+07	9.35682e+07	9.35682e+07	9.39467e+07	9.44591e+07	9.44891e+07	9.53869e+07	9.51565e+07	9.51825e+07	9.50193e+07	9.50007e+07	9.63322e+07	9.51162e+07	9.51487e+07	9.51813e+07	9.5214e+07	9.52468e+07	9.52797e+07	9.53127e+07	9.53458e+07	9.53789e+07
												25% adoption of WRB
Country	2010	2011	2012	2013	2014	2015	2016	2017	2018	2019	2020	2021	2022	2023	2024	2025	2026	2027	2028	2029	2030
Cameroon	8.92446e+06	9.08386e+06	8.7018e+06	8.75033e+06	9.28321e+06	9.15566e+06	8.77232e+06	8.63053e+06	8.60965e+06	8.5965e+06	8.59113e+06	8.6868e+06	8.63088e+06	8.6424e+06	8.65396e+06	8.66554e+06	8.67717e+06	8.68882e+06	8.70051e+06	8.71223e+06	8.72399e+06
Central African Republic	8.93806e+06	9.00992e+06	8.95081e+06	9.18082e+06	9.03788e+06	9.19293e+06	9.51941e+06	9.51282e+06	9.64867e+06	9.78933e+06	9.78411e+06	9.89912e+06	9.82222e+06	9.83324e+06	9.8443e+06	9.85539e+06	9.86651e+06	9.87766e+06	9.88885e+06	9.90006e+06	9.91131e+06
Congo	434544	442450	451514	445827	441695	428423	444071	447147	476777	477655	477435	483276	479022	479481	479940	480401	480864	481327	481792	482259	482726
Ghana	5.53725e+06	5.77305e+06	5.98486e+06	6.12049e+06	6.16963e+06	7.2931e+06	6.98323e+06	1.03232e+07	8.82436e+06	9.38141e+06	9.38067e+06	9.51945e+06	9.38343e+06	9.38411e+06	9.38479e+06	9.38547e+06	9.38616e+06	9.38685e+06	9.38754e+06	9.38824e+06	9.38893e+06
Guinea	3.81454e+06	3.98325e+06	4.17111e+06	4.44555e+06	4.63909e+06	4.9026e+06	4.99128e+06	5.48116e+06	5.56633e+06	6.13769e+06	6.13519e+06	6.21251e+06	6.15293e+06	6.15803e+06	6.16316e+06	6.1683e+06	6.17345e+06	6.17862e+06	6.1838e+06	6.189e+06	6.19421e+06
Kenya	7.90394e+07	7.92775e+07	7.85887e+07	7.82733e+07	7.36569e+07	7.47359e+07	8.53449e+07	7.90859e+07	8.184e+07	9.06894e+07	9.06132e+07	9.14914e+07	9.11874e+07	9.13544e+07	9.15218e+07	9.16897e+07	9.18581e+07	9.2027e+07	9.21963e+07	9.23661e+07	9.25364e+07
Mali	3.33317e+07	3.49597e+07	3.44479e+07	3.21303e+07	3.03366e+07	3.12369e+07	3.35297e+07	3.50674e+07	3.61479e+07	3.63017e+07	3.62927e+07	3.67885e+07	3.6352e+07	3.63689e+07	3.63858e+07	3.64028e+07	3.64198e+07	3.64369e+07	3.64541e+07	3.64712e+07	3.64885e+07
Mozambique	5.01587e+06	5.26398e+06	5.59675e+06	5.72199e+06	5.7556e+06	5.29151e+06	4.71966e+06	6.97383e+06	6.96773e+06	7.28213e+06	7.2755e+06	7.34253e+06	7.32573e+06	7.34034e+06	7.35499e+06	7.36969e+06	7.38442e+06	7.3992e+06	7.41402e+06	7.42888e+06	7.44378e+06
Niger	235946	186840	193081	156161	161888	185859	191554	197936	202660	203199	203056	205213	204119	204428	204737	205047	205358	205670	205983	206297	206612
Nigeria	5.13636e+07	5.15162e+07	4.54588e+07	5.36927e+07	5.49158e+07	5.54761e+07	5.71253e+07	5.05979e+07	5.41581e+07	5.6014e+07	5.60087e+07	5.68316e+07	5.6032e+07	5.6038e+07	5.60441e+07	5.60501e+07	5.60562e+07	5.60624e+07	5.60685e+07	5.60747e+07	5.60808e+07
Rwanda	1.65813e+06	1.66861e+06	1.71309e+06	1.8222e+06	1.58373e+06	1.93478e+06	1.84777e+06	1.80867e+06	1.79887e+06	1.79489e+06	1.79342e+06	1.81107e+06	1.80447e+06	1.80769e+06	1.81091e+06	1.81414e+06	1.81738e+06	1.82063e+06	1.82389e+06	1.82716e+06	1.83043e+06
United Republic of Tanzania	1.55143e+07	1.69407e+07	1.81602e+07	1.89115e+07	1.97533e+07	1.98634e+07	2.02824e+07	2.11849e+07	2.4315e+07	2.45624e+07	2.45407e+07	2.47715e+07	2.47045e+07	2.47522e+07	2.48e+07	2.48479e+07	2.4896e+07	2.49442e+07	2.49925e+07	2.50409e+07	2.50895e+07
Uganda	2.39939e+07	2.47137e+07	2.51966e+07	2.5904e+07	2.64378e+07	2.68194e+07	2.73928e+07	2.7166e+07	3.18777e+07	2.92161e+07	2.9191e+07	2.94698e+07	2.93809e+07	2.94361e+07	2.94914e+07	2.9547e+07	2.96026e+07	2.96585e+07	2.97145e+07	2.97706e+07	2.9827e+07
Burkina Faso	1.52668e+07	1.57591e+07	1.59301e+07	1.58875e+07	1.71331e+07	1.49703e+07	1.62267e+07	1.64919e+07	1.70854e+07	1.66844e+07	1.66817e+07	1.69189e+07	1.66979e+07	1.67024e+07	1.6707e+07	1.67115e+07	1.67161e+07	1.67206e+07	1.67252e+07	1.67298e+07	1.67345e+07
Ethiopia	2.44292e+07	2.18445e+07	2.27934e+07	2.21747e+07	2.24485e+07	2.3375e+07	2.28779e+07	2.30865e+07	2.33373e+07	2.37116e+07	2.36967e+07	2.39598e+07	2.38071e+07	2.38392e+07	2.38713e+07	2.39035e+07	2.39358e+07	2.39682e+07	2.40007e+07	2.40333e+07	2.4066e+07
Democratic Republic of the Congo	233099	235637	237634	240585	242026	242197	240647	253325	257837	261458	261423	265195	261613	261665	261717	261769	261822	261874	261927	261980	262033
Zambia	9.48438e+06	9.69717e+06	1.11942e+07	1.10121e+07	1.11171e+07	9.50152e+06	9.38688e+06	1.06474e+07	1.17659e+07	1.14373e+07	1.14297e+07	1.15541e+07	1.14859e+07	1.15023e+07	1.15186e+07	1.1535e+07	1.15515e+07	1.1568e+07	1.15845e+07	1.16011e+07	1.16178e+07
Sudan	1.59933e+08	1.59933e+08	1.59933e+08	1.60579e+08	1.61455e+08	1.61507e+08	1.63041e+08	1.62648e+08	1.62692e+08	1.62413e+08	1.62382e+08	1.64657e+08	1.62579e+08	1.62635e+08	1.6269e+08	1.62746e+08	1.62802e+08	1.62859e+08	1.62915e+08	1.62972e+08	1.63028e+08
												50% adoption of WRB
Country	2010	2011	2012	2013	2014	2015	2016	2017	2018	2019	2020	2021	2022	2023	2024	2025	2026	2027	2028	2029	2030
Cameroon	1.89755e+07	1.93144e+07	1.85027e+07	1.8606e+07	1.97388e+07	1.94672e+07	1.86524e+07	1.83511e+07	1.83067e+07	1.82788e+07	1.82674e+07	1.84708e+07	1.8352e+07	1.83765e+07	1.84011e+07	1.84257e+07	1.84505e+07	1.84753e+07	1.85001e+07	1.85251e+07	1.85501e+07
Central African Republic	1.90186e+07	1.91717e+07	1.90464e+07	1.95359e+07	1.92312e+07	1.95611e+07	2.02556e+07	2.02417e+07	2.05308e+07	2.083e+07	2.08189e+07	2.10636e+07	2.09001e+07	2.09236e+07	2.09471e+07	2.09707e+07	2.09944e+07	2.10181e+07	2.1042e+07	2.10658e+07	2.10898e+07
Congo	924249	941058	960336	948245	939481	911246	944533	951091	1.01417e+06	1.01604e+06	1.01557e+06	1.028e+06	1.01895e+06	1.01993e+06	1.02091e+06	1.02189e+06	1.02287e+06	1.02386e+06	1.02485e+06	1.02584e+06	1.02684e+06
Ghana	1.17728e+07	1.22742e+07	1.27245e+07	1.30128e+07	1.31173e+07	1.55058e+07	1.4847e+07	2.19477e+07	1.87613e+07	1.99455e+07	1.9944e+07	2.0239e+07	1.99498e+07	1.99513e+07	1.99527e+07	1.99542e+07	1.99556e+07	1.99571e+07	1.99586e+07	1.99601e+07	1.99615e+07
Guinea	8.11501e+06	8.47399e+06	8.87364e+06	9.45738e+06	9.86906e+06	1.04296e+07	1.06184e+07	1.16604e+07	1.18412e+07	1.3057e+07	1.30517e+07	1.32162e+07	1.30895e+07	1.31003e+07	1.31112e+07	1.31222e+07	1.31332e+07	1.31442e+07	1.31552e+07	1.31663e+07	1.31774e+07
Kenya	1.68132e+08	1.6864e+08	1.67177e+08	1.66505e+08	1.56681e+08	1.58977e+08	1.81546e+08	1.68228e+08	1.74088e+08	1.92913e+08	1.92751e+08	1.94618e+08	1.93973e+08	1.94328e+08	1.94684e+08	1.95042e+08	1.954e+08	1.95759e+08	1.9612e+08	1.96481e+08	1.96843e+08
Mali	7.09191e+07	7.43826e+07	7.32922e+07	6.83571e+07	6.45452e+07	6.6455e+07	7.13317e+07	7.4596e+07	7.68946e+07	7.72224e+07	7.72032e+07	7.82578e+07	7.73296e+07	7.73655e+07	7.74016e+07	7.74377e+07	7.7474e+07	7.75104e+07	7.75468e+07	7.75834e+07	7.76201e+07
Mozambique	1.06789e+07	1.12068e+07	1.1915e+07	1.21814e+07	1.22529e+07	1.12657e+07	1.00493e+07	1.48487e+07	1.48361e+07	1.55053e+07	1.54912e+07	1.56339e+07	1.55981e+07	1.56293e+07	1.56605e+07	1.56918e+07	1.57232e+07	1.57546e+07	1.57862e+07	1.58179e+07	1.58496e+07
Niger	502190	397714	411001	332440	344632	395671	407801	421391	431453	432612	432309	436900	434573	435230	435889	436550	437213	437878	438544	439213	439883
Nigeria	1.09174e+08	1.095e+08	9.66254e+07	1.14126e+08	1.16725e+08	1.17915e+08	1.2142e+08	1.07547e+08	1.15114e+08	1.19059e+08	1.19048e+08	1.20796e+08	1.19097e+08	1.1911e+08	1.19123e+08	1.19136e+08	1.19149e+08	1.19162e+08	1.19175e+08	1.19188e+08	1.19201e+08
Rwanda	3.52994e+06	3.55219e+06	3.64681e+06	3.87909e+06	3.37134e+06	4.11839e+06	3.93312e+06	3.84996e+06	3.82924e+06	3.8208e+06	3.81768e+06	3.85523e+06	3.84122e+06	3.84806e+06	3.85492e+06	3.8618e+06	3.8687e+06	3.87562e+06	3.88256e+06	3.88952e+06	3.8965e+06
United Republic of Tanzania	3.30246e+07	3.60597e+07	3.86552e+07	4.02541e+07	4.20459e+07	4.22814e+07	4.31737e+07	4.50924e+07	5.17545e+07	5.22806e+07	5.22344e+07	5.27256e+07	5.25833e+07	5.26847e+07	5.27865e+07	5.28885e+07	5.29909e+07	5.30935e+07	5.31964e+07	5.32996e+07	5.3403e+07
Uganda	5.10584e+07	5.259e+07	5.36182e+07	5.51235e+07	5.62599e+07	5.70726e+07	5.8293e+07	5.78102e+07	6.78411e+07	6.21746e+07	6.2121e+07	6.27142e+07	6.25252e+07	6.26428e+07	6.27607e+07	6.28789e+07	6.29974e+07	6.31163e+07	6.32355e+07	6.33551e+07	6.3475e+07
Burkina Faso	3.24678e+07	3.35147e+07	3.38784e+07	3.37879e+07	3.64378e+07	3.18387e+07	3.45107e+07	3.50747e+07	3.63365e+07	3.54836e+07	3.54777e+07	3.59822e+07	3.55123e+07	3.55219e+07	3.55316e+07	3.55413e+07	3.5551e+07	3.55607e+07	3.55705e+07	3.55803e+07	3.55901e+07
Ethiopia	5.20122e+07	4.65063e+07	4.85291e+07	4.72101e+07	4.77914e+07	4.97622e+07	4.87034e+07	4.91469e+07	4.96815e+07	5.04786e+07	5.04468e+07	5.10069e+07	5.06822e+07	5.07504e+07	5.08189e+07	5.08875e+07	5.09563e+07	5.10254e+07	5.10946e+07	5.1164e+07	5.12336e+07
Democratic Republic of the Congo	496355	501762	506023	512309	515380	515725	512425	539419	549029	556740	556665	564697	557070	557181	557292	557403	557515	557627	557740	557853	557966
Zambia	2.01807e+07	2.06332e+07	2.38163e+07	2.34291e+07	2.36525e+07	2.02162e+07	1.99722e+07	2.26532e+07	2.50335e+07	2.43346e+07	2.43185e+07	2.45832e+07	2.44382e+07	2.4473e+07	2.45078e+07	2.45427e+07	2.45778e+07	2.46129e+07	2.46481e+07	2.46835e+07	2.47189e+07
Sudan	3.39793e+08	3.39793e+08	3.39793e+08	3.41167e+08	3.43028e+08	3.43139e+08	3.46399e+08	3.45563e+08	3.45658e+08	3.45066e+08	3.44999e+08	3.49834e+08	3.45419e+08	3.45537e+08	3.45656e+08	3.45775e+08	3.45894e+08	3.46013e+08	3.46133e+08	3.46254e+08	3.46375e+08

[truncated: 18 more sheets: meat_milk_animals_at_risk_tryp, Costs_of the_WRB, PV_Benefit_of_WRB_Summary, PV_Costs_of the_WRB, NPV_5%, NPV_10%, NPV_15%, NPV_25%, NPV_50%, NPV_Summary, Table_4, BCR_5%, BCR_10%, BCR_15%, BCR_25%, BCR_50%, BCR_Summary, Table_5]
